# Supplementary material for: Community Development between Porphyromonas gingivalis and Candida albicans Mediated by InlJ and Als3
Source: mBio. 2018 Apr 24;9(2):e00202-18. doi: 10.1128/mBio.00202-18 (PMC5915736; doi:10.1128/mBio.00202-18)
Supplement: TABLE S1 [file mbo002183851st1.xlsx]

## Sheet: Title
	Table S1 Differentially regulated P. gingivalis genes by RNA-Seq
	Sheet 1: P. gingivalis genes upregulated in WT compared to ΔinlJ when in a community with C. albicans
	Sheet 2: P. gingivalis genes upregulated in WT compared to ΔinlJ when in monoculture
	Sheet 3: P. gingivalis genes downregulated in WT compared to ΔinlJ when in a community with C. albicans
	Sheet 4: P. gingivalis genes downregulated in WT compared to ΔinlJ when in a monoculture

## Sheet: Up in Wt community
P. gingivalis genes upregulated in WT compared to ΔinlJ when in a community with C. albicans
	baseMean	log2FoldChange	lfcSE	stat	pvalue	padj	gene_id	locus_tag	product_accession	symbol	description
1	102.716	-5.45192	0.447429	-12.185	3.73782e-34	6.27954e-31	gene1663	PGN_1611	BAG34130.1		conserved hypothetical protein
2	122.238	-3.43057	0.369114	-9.29407	1.48503e-20	4.98969e-18	gene808	PGN_0784	BAG33303.1		hypothetical protein
3	55.4561	-3.29586	0.458136	-7.19405	6.28958e-13	4.2266e-11	gene807	PGN_0783	BAG33302.1		putative DNA-binding protein histone-like family
4	45.9601	-2.10063	0.374352	-5.61137	2.00735e-08	4.81765e-07	gene500	PGN_0481	BAG33000.1		hypothetical protein
5	8.07957	-1.97834	0.61867	-3.19772	0.00138518	0.00909022	gene103	PGN_0101	BAG32620.1		putative 1,4-dihydroxy-2-naphthoate octaprenyltransferase
6	57.4872	-1.8105	0.321421	-5.63281	1.77299e-08	4.32887e-07	gene578	PGN_0558	BAG33077.1		conserved hypothetical protein
7	562.653	-1.61925	0.24443	-6.62461	3.48159e-11	1.49976e-09	gene1725	PGN_1673	BAG34192.1	porN	Por secretion system protein porN/gldN
8	24.7491	-1.58458	0.432493	-3.66384	0.000248465	0.00217406	gene1388	PGN_1351	BAG33870.1		conserved hypothetical protein
9	61.9134	-1.54867	0.356846	-4.33989	1.42553e-05	0.000180067	gene1441	PGN_1398	BAG33917.1		conserved hypothetical protein
10	481.819	-1.52614	0.214376	-7.119	1.0871e-12	6.76415e-11	gene1727	PGN_1675	BAG34194.1	porL	Por secretion system protein porL/gldL
11	830.073	-1.51146	0.253553	-5.96113	2.50494e-09	7.94019e-08	gene1726	PGN_1674	BAG34193.1	porM	Por secretion system protein porM/gldM
12	429.633	-1.50298	0.203629	-7.38098	1.57132e-13	1.25706e-11	gene353	PGN_0341	BAG32860.1		conserved hypothetical protein
13	935.252	-1.45047	0.209683	-6.91742	4.59948e-12	2.34155e-10	gene1728	PGN_1676	BAG34195.1	porK	Por secretion system protein porK/gldK
14	77.1258	-1.4432	0.299648	-4.81633	1.4622e-06	2.36202e-05	gene354	PGN_0342	BAG32861.1		putative uracil-DNA glycosylase
15	170.334	-1.38925	0.262906	-5.28421	1.26251e-07	2.48129e-06	gene1691	PGN_1639	BAG34158.1		conserved hypothetical protein
16	25.1326	-1.35122	0.446124	-3.0288	0.00245524	0.0150073	gene1724	PGN_1672	BAG34191.1		probable chromate transport protein
17	16.129	-1.34063	0.493333	-2.71749	0.00657796	0.0327927	gene1271	PGN_1235	BAG33754.1	porS	membrane protein PorS
18	53.0163	-1.25379	0.34701	-3.61312	0.00030254	0.00254134	gene1389	PGN_1352	BAG33871.1		conserved hypothetical protein with DUF1706 domain
19	64.7711	-1.23399	0.362479	-3.4043	0.00066334	0.00493102	gene1564	PGN_1515	BAG34034.1		conserved hypothetical protein
20	48.4551	-1.22281	0.387207	-3.15802	0.00158847	0.010264	gene576	PGN_0556	BAG33075.1		putative cobalamin biosynthesis-related protein
21	144.105	-1.2181	0.342622	-3.55524	0.000377636	0.00307975	gene2039	PGN_1986	BAG34504.1		DNA-binding protein, histone-like family
22	339.221	-1.20688	0.363964	-3.31593	0.000913394	0.00639376	gene1755	PGN_1703	BAG34222.1		putative ribonuclease III
23	44.0268	-1.2043	0.382739	-3.14653	0.00165221	0.0105353	gene1369	PGN_1332	BAG33851.1		putative para-aminobenzoate synthase component I
24	296.224	-1.19124	0.254203	-4.68615	2.78386e-06	4.25172e-05	gene802	PGN_0778	BAG33297.1	porT	Por secretion system protein porT/sprT
25	30.3116	-1.18291	0.402879	-2.93614	0.00332328	0.0191202	gene2038	PGN_1985	BAG34503.1		probable N-acetylmuramoyl-L-alanine amidase
26	39.1687	-1.17351	0.341391	-3.43743	0.000587255	0.0044642	gene1583	PGN_1534	BAG34053.1		hypothetical protein
27	73.2627	-1.1716	0.41141	-2.84777	0.00440271	0.0239371	gene199	PGN_0193	BAG32712.1		putative polysaccharide deacetylase
28	52.7589	-1.16145	0.321021	-3.61799	0.000296902	0.00250651	gene1010	PGN_0981	BAG33500.1		S-adenosylmethionine:tRNA ribosyltransferase-isomerase
29	166.429	-1.15792	0.339457	-3.41111	0.000646985	0.00483082	gene264	PGN_0252	BAG32771.1		putative membrane-bound lytic murein transglycosylase D
30	98.2055	-1.15309	0.311252	-3.7047	0.000211645	0.00196444	gene1683	PGN_1631	BAG34150.1		piutative DNA-binding protein histone-like family
31	46.4452	-1.1356	0.403433	-2.81485	0.00488	0.026193	gene290	PGN_0278	BAG32797.1		putative peptidyl-tRNA hydrolase
32	37.946	-1.12974	0.367115	-3.07735	0.00208847	0.012947	gene501	PGN_0482	BAG33001.1		probable immunoreactive 23 kDa antigen
33	941.373	-1.12703	0.208636	-5.40187	6.59505e-08	1.43892e-06	gene286	PGN_0274	BAG32793.1		putative RNA polymerase sigma-70 factor ECF subfamily
34	50.8964	-1.10046	0.335073	-3.28423	0.00102263	0.00707005	gene1584	PGN_1535	BAG34054.1		hypothetical protein
35	1124.72	-1.09638	0.24408	-4.49188	7.05972e-06	9.88361e-05	gene859	PGN_0832	BAG33351.1	sov	Por secretion system protein sov/gliding motility protein SprA
36	490.757	-1.09471	0.241905	-4.52536	6.02914e-06	8.58386e-05	gene1568	PGN_1519	BAG34038.1		hemagglutinin-related protein
37	103.832	-1.0858	0.330195	-3.28835	0.00100775	0.00699593	gene1730	PGN_1678	BAG34197.1		conserved hypothetical protein
38	287.743	-1.0759	0.307482	-3.49905	0.000466916	0.00364846	gene1729	PGN_1677	BAG34196.1	porP	Por secretion system protein porP
39	113.754	-1.03941	0.24848	-4.18307	2.87599e-05	0.00035227	gene649	PGN_0627	BAG33146.1		N-acetylglucosaminyl transferase
40	185.394	-1.01108	0.295868	-3.41732	0.000632399	0.00476426	gene325	PGN_0313	BAG32832.1		peptide chain release factor 3
41	352.71	-1.00304	0.271472	-3.69482	0.00022004	0.00200097	gene2058	PGN_2004	BAG34522.1		conserved hypothetical protein
42	797.172	-0.995355	0.261847	-3.80129	0.000143946	0.00140599	gene1567	PGN_1518	BAG34037.1		putative oligopeptide transporter
43	34.5084	-0.991087	0.39101	-2.53469	0.0112548	0.0496277	gene404	PGN_0392	BAG32911.1		conserved hypothetical protein with competence-damaged protein domain
44	438.565	-0.984997	0.17339	-5.6808	1.34063e-08	3.4125e-07	gene426	PGN_0412	BAG32931.1		conserved hypothetical protein
45	75.205	-0.983601	0.325095	-3.02558	0.00248158	0.0150637	gene1565	PGN_1516	BAG34035.1		probable molybdopterin biosynthesis MoeB protein
46	59.9848	-0.98273	0.350528	-2.80357	0.00505399	0.0268693	gene1303	PGN_1267	BAG33786.1		conserved hypothetical protein
47	97.5001	-0.960951	0.266869	-3.60084	0.000317192	0.00265115	gene898	PGN_0870	BAG33389.1		putative rod shape-determining protein RodA
48	364.98	-0.927907	0.254471	-3.64641	0.000265926	0.00229054	gene373	PGN_0361	BAG32880.1		putative glycosyl transferase family 2
49	143.372	-0.926312	0.286478	-3.23345	0.00122306	0.00816329	gene564	PGN_0544	BAG33063.1		3-deoxy-D-manno-octulosonic-acid transferase
50	54.6043	-0.925317	0.359475	-2.57408	0.0100508	0.0459722	gene1027	PGN_0997	BAG33516.1		putative deoxyuridine 5'-triphosphate nucleotidohydrolase
51	60.7147	-0.922857	0.360275	-2.56154	0.010421	0.0471896	gene1648	PGN_1596	BAG34115.1		probable 3'-5' exonuclease
52	219.954	-0.912543	0.348847	-2.61588	0.00889974	0.0418009	gene1914	PGN_1861	BAG34380.1	rplP	50S ribosomal protein L16
53	115.77	-0.909339	0.281258	-3.23311	0.00122449	0.00816329	gene1275	PGN_1239	BAG33758.1		probable lipopolysaccharide biosynthesis glycosyltransferase
54	234.682	-0.890488	0.241201	-3.69189	0.000222596	0.00200097	gene1690	PGN_1638	BAG34157.1		histidine ammonia-lyase
55	47.7761	-0.887638	0.325064	-2.73066	0.00632084	0.031985	gene1776	PGN_1724	BAG34243.1		conserved hypothetical protein
56	474.926	-0.885217	0.241216	-3.66981	0.000242728	0.00216906	gene1566	PGN_1517	BAG34036.1	pepT	peptidase T
57	766.814	-0.876183	0.21767	-4.02528	5.69083e-05	0.000628986	gene160	PGN_0154	BAG32673.1		conserved hypothetical protein
58	87.868	-0.867108	0.258891	-3.34931	0.000810121	0.00584122	gene1664	PGN_1612	BAG34131.1		probable beta-phosphoglucomutase
59	158.861	-0.863896	0.269912	-3.20065	0.00137116	0.00906071	gene1684	PGN_1632	BAG34151.1		hypothetical protein
60	50.2655	-0.862412	0.325468	-2.64976	0.00805486	0.0386633	gene1025	PGN_0995	BAG33514.1		TPR domain protein
61	87.4258	-0.8537	0.292657	-2.91706	0.00353343	0.0199871	gene1387	PGN_1350	BAG33869.1		conserved hypothetical protein
62	69.929	-0.840399	0.289716	-2.90077	0.0037225	0.0209859	gene1899	PGN_1846	BAG34365.1		translation initiation factor IF-1
63	123.464	-0.83998	0.322496	-2.60462	0.00919767	0.0426853	gene1910	PGN_1857	BAG34376.1	rplX	50S ribosomal protein L24
64	117.461	-0.834355	0.303413	-2.7499	0.00596136	0.0305338	gene1560	PGN_1511	BAG34030.1		probable hemolysin
65	1362.68	-0.799324	0.159007	-5.02698	4.98259e-07	9.09865e-06	gene425	PGN_0411	BAG32930.1		thiol-disulfide interchange protein
66	177.508	-0.796698	0.222702	-3.57742	0.000347002	0.00287174	gene382	PGN_0370	BAG32889.1		conserved hypothetical protein
67	92.5662	-0.766573	0.268608	-2.85387	0.00431902	0.0235583	gene1164	PGN_1131	BAG33650.1		conserved hypothetical protein
68	475.233	-0.765949	0.240992	-3.17832	0.00148131	0.00968325	gene310	PGN_0298	BAG32817.1		putative undecaprenyl diphosphate synthase
69	173.658	-0.761233	0.215962	-3.52485	0.000423715	0.00335774	gene897	PGN_0869	BAG33388.1		penicillin-binding protein 2
70	159.431	-0.757435	0.287357	-2.63587	0.00839218	0.0400536	gene322	PGN_0310	BAG32829.1		putative uroporphyrinogen-III synthase
71	617.029	-0.753385	0.213959	-3.52116	0.00042966	0.00338887	gene410	PGN_0396	BAG32915.1		ribonuclease R
72	124.334	-0.752278	0.252035	-2.98481	0.00283752	0.0167853	gene650	PGN_0628	BAG33147.1		UDP-N-acetylmuramate-alanine ligase
73	236.308	-0.740432	0.258024	-2.86963	0.00410959	0.0227109	gene2088	PGN_2034	BAG34552.1		probable sugar isomerase
74	157.643	-0.727952	0.262276	-2.77552	0.00551142	0.0288171	gene553	PGN_0533	BAG33052.1		putative quinolinate synthetase complex subunit A
75	1069.69	-0.726904	0.158123	-4.59708	4.28456e-06	6.20522e-05	gene372	PGN_0360	BAG32879.1		tyrosyl-tRNA synthetase
76	1111.67	-0.719823	0.245497	-2.93211	0.00336668	0.0191855	gene366	PGN_0354	BAG32873.1		putative nitrogen utilization substance protein A
77	511.574	-0.713478	0.201909	-3.53365	0.000409858	0.00327886	gene291	PGN_0279	BAG32798.1	rplY	putative 50S ribosomal protein L25
78	901.585	-0.710421	0.194235	-3.65752	0.000254665	0.00220534	gene1895	PGN_1842	BAG34361.1	rpsD	30S ribosomal protein S4
79	3480.68	-0.707268	0.146992	-4.81161	1.49717e-06	2.39547e-05	gene1515	PGN_1466	BAG33985.1	rgpB	arginine-specific cysteine proteinase RgpB
80	240.51	-0.706222	0.189798	-3.72091	0.000198507	0.00186308	gene378	PGN_0366	BAG32885.1		putative tRNA 5-methylaminomethyl-2-thiouridylate 5-methyltransferase
81	332.02	-0.705795	0.250613	-2.81628	0.00485836	0.0261604	gene928	PGN_0900	BAG33419.1		thiol protease
82	146.508	-0.702977	0.225329	-3.11979	0.00180983	0.0113452	gene1274	PGN_1238	BAG33757.1		conserved hypothetical protein
83	441.344	-0.696176	0.245551	-2.83516	0.0045803	0.0248223	gene37	PGN_0035	BAG32554.1	rplS	50S ribosomal protein L19
84	460.298	-0.694811	0.20002	-3.47372	0.000513304	0.00395574	gene555	PGN_0535	BAG33054.1		L-aspartate oxidase
85	376.013	-0.69396	0.23433	-2.96146	0.0030618	0.0177373	gene1897	PGN_1844	BAG34363.1	rpsM	30S ribosomal protein S13
86	359.929	-0.669551	0.255483	-2.62073	0.00877415	0.0415031	gene1280	PGN_1244	BAG33763.1		putative peptide chain release factor RF-2
87	239.068	-0.665748	0.218122	-3.05219	0.00227179	0.0139802	gene2055	PGN_2001	BAG34519.1	porY	Por secretion system protein porY/putative sensor histidine kinase
88	1143.23	-0.664163	0.179023	-3.70992	0.000207322	0.001935	gene1894	PGN_1841	BAG34360.1	rpoA	DNA-directed RNA polymerase alpha subunit
89	152.265	-0.658088	0.221253	-2.97436	0.00293596	0.0171861	gene534	PGN_0515	BAG33034.1		probable lipoprotein signal peptidase
90	168.131	-0.643365	0.208869	-3.08023	0.00206843	0.0128702	gene1775	PGN_1723	BAG34242.1		conserved hypothetical protein
91	980.697	-0.641667	0.170862	-3.75547	0.000173013	0.00165149	gene523	PGN_0504	BAG33023.1		methylmalonyl-CoA decarboxylase beta subunit
92	405.179	-0.637409	0.225648	-2.82479	0.00473116	0.0255574	gene1155	PGN_1122	BAG33641.1		NADPH-NAD transhydrogenase beta subunit
93	252.617	-0.632663	0.248542	-2.5455	0.0109121	0.0488246	gene480	PGN_0461	BAG32980.1		probable D-alanyl-D-alanine dipeptidase
94	124.435	-0.632573	0.247964	-2.55107	0.0107394	0.0483706	gene1239	PGN_1204	BAG33723.1		probable aspartate-1-decarboxylase
95	2512.2	-0.63142	0.18932	-3.33519	0.000852408	0.00609381	gene1126	PGN_1094	BAG33613.1		glycine dehydrogenase
96	248.285	-0.628606	0.244269	-2.57341	0.0100701	0.0459722	gene145	PGN_0140	BAG32659.1		peptide methionine sulfoxide reductase
97	228.307	-0.623508	0.211301	-2.9508	0.00316953	0.0182983	gene422	PGN_0408	BAG32927.1		conserved hypothetical protein
98	1011.83	-0.622573	0.173009	-3.5985	0.000320053	0.00266182	gene311	PGN_0299	BAG32818.1		putative outer membrane protein
99	184.852	-0.619767	0.217084	-2.85496	0.00430424	0.0235583	gene356	PGN_0344	BAG32863.1		probable haloacid dehalogenase-like hydrolase
100	480.697	-0.619401	0.170312	-3.63686	0.000275978	0.00235352	gene1896	PGN_1843	BAG34362.1	rpsK	30S ribosomal protein S11
101	1441.69	-0.61365	0.22556	-2.72056	0.00651721	0.032755	gene367	PGN_0355	BAG32874.1		translation initiation factor IF-2
102	234.146	-0.596177	0.222979	-2.6737	0.00750204	0.0363211	gene837	PGN_0811	BAG33330.1		conserved hypothetical protein
103	1319.78	-0.586735	0.185593	-3.1614	0.00157012	0.0101846	gene516	PGN_0497	BAG33016.1		fumarate reductase flavoprotein subunit
104	153.035	-0.57723	0.213102	-2.70871	0.0067546	0.0333544	gene1021	PGN_0991	BAG33510.1		putative ribonuclease BN
105	2441.86	-0.57681	0.183646	-3.14088	0.00168441	0.0106785	gene816	PGN_0792	BAG33311.1		polyribonucleotide nucleotidyltransferase
106	206.038	-0.562612	0.217668	-2.58473	0.00974554	0.0448562	gene1517	PGN_1468	BAG33987.1		putative lipoic acid synthase
107	1272.31	-0.55602	0.15335	-3.62582	0.000288049	0.00244405	gene1481	PGN_1437	BAG33956.1		conserved hypothetical protein
108	224.945	-0.552858	0.214021	-2.5832	0.00978891	0.0449327	gene992	PGN_0964	BAG33483.1	rpmI	probable 50S ribosomal protein L35
109	537.577	-0.550437	0.210079	-2.62014	0.00878941	0.0415031	gene1240	PGN_1205	BAG33724.1		signal recognition particle protein
110	456.799	-0.548153	0.165079	-3.32055	0.000898388	0.00631503	gene411	PGN_0397	BAG32916.1		putative auxin-regulated protein
111	174.247	-0.543455	0.210234	-2.585	0.00973785	0.0448562	gene1604	PGN_1555	BAG34074.1		DNA mismatch repair protein MutL
112	680.206	-0.542085	0.180315	-3.00633	0.00264425	0.0158655	gene1563	PGN_1514	BAG34033.1		conserved hypothetical protein
113	1079.65	-0.539661	0.212056	-2.54489	0.0109312	0.0488246	gene1900	PGN_1847	BAG34366.1		putative methionine aminopeptidase type I
114	250.92	-0.525889	0.192051	-2.73827	0.0061763	0.031348	gene1184	PGN_1151	BAG33670.1		1-deoxy-D-xylulose-5-phosphate reductoisomerase
115	298.477	-0.518545	0.181695	-2.85394	0.00431813	0.0235583	gene563	PGN_0543	BAG33062.1		glutamyl-tRNA synthetase
116	267.647	-0.517549	0.198024	-2.61357	0.00896018	0.0419307	gene645	PGN_0623	BAG33142.1		UDP-N-acetylmuramoylalanyl-D-glutamyl-2,6-diaminopimelate ligase
117	1542.65	-0.503227	0.185256	-2.71639	0.00659979	0.0328037	gene519	PGN_0500	BAG33019.1		methylmalonyl-CoA decarboxylase alpha subunit
118	1817.06	-0.500539	0.187709	-2.66658	0.00766284	0.036993	gene536	PGN_0517	BAG33036.1		isoleucyl-tRNA synthetase
119	510.416	-0.490513	0.182736	-2.68428	0.0072687	0.0356018	gene912	PGN_0884	BAG33403.1		organic solvent tolerance protein OstA
120	720.6	-0.487238	0.169245	-2.87889	0.00399076	0.0222002	gene1446	PGN_1402	BAG33921.1		putative amidinotransferase
121	5416.09	-0.478484	0.140608	-3.40296	0.000666612	0.00493352	gene1619	PGN_1570	BAG34089.1	rpoC	DNA-directed RNA polymerase beta' subunit
122	1330.83	-0.458285	0.144396	-3.17382	0.00150447	0.00979655	gene1447	PGN_1403	BAG33922.1		ornithine aminotransferase
123	819.228	-0.455143	0.174012	-2.61558	0.00890757	0.0418009	gene1930	PGN_1877	BAG34396.1	porW	Por secretion system protein porW/sprE
124	828.966	-0.430896	0.155337	-2.77395	0.0055381	0.0288171	gene843	PGN_0817	BAG33336.1		penicillin-binding protein 1A
125	526.231	-0.427109	0.165204	-2.58533	0.00972844	0.0448562	gene1893	PGN_1840	BAG34359.1	rplQ	50S ribosomal protein L17

## Sheet: Up in wt mono
P. gingivalis genes upregulated in WT compared to ΔinlJ when in monoculture
	baseMean	log2FoldChange	lfcSE	stat	pvalue	padj	gene_id	locus_tag	product_accession	symbol	description
1	2222.9	-6.54375	0.197902	-33.0656	9.27342e-240	1.69889e-236	gene1663	PGN_1611	BAG34130.1		conserved hypothetical protein
2	170.748	-5.93448	0.471429	-12.5883	2.44911e-36	1.44734e-34	gene103	PGN_0101	BAG32620.1		putative 1,4-dihydroxy-2-naphthoate octaprenyltransferase
3	474.691	-4.15345	0.371601	-11.1772	5.27401e-29	2.30047e-27	gene807	PGN_0783	BAG33302.1		putative DNA-binding protein histone-like family
4	1387.54	-3.19763	0.260125	-12.2927	9.91481e-35	5.50422e-33	gene808	PGN_0784	BAG33303.1		hypothetical protein
5	15.8563	-2.88868	0.544917	-5.30114	1.15083e-07	6.40826e-07	gene102	PGN_0100	BAG32619.1		diaminopimelate decarboxylase
6	156.077	-2.81803	0.246411	-11.4363	2.75364e-30	1.26117e-28	gene1514	PGN_1465	BAG33984.1		hypothetical protein
7	406.241	-2.65724	0.226289	-11.7427	7.70119e-32	3.81313e-30	gene1425	PGN_1386	BAG33905.1		conserved hypothetical protein
8	1140.61	-2.54175	0.142226	-17.8712	1.97677e-71	4.02383e-69	gene1565	PGN_1516	BAG34035.1		probable molybdopterin biosynthesis MoeB protein
9	703.534	-2.48184	0.188778	-13.1469	1.7734e-39	1.20328e-37	gene1564	PGN_1515	BAG34034.1		conserved hypothetical protein
10	1225.99	-2.37115	0.144764	-16.3794	2.68169e-60	3.50919e-58	gene880	PGN_0852	BAG33371.1		immunoreactive 47 kDa antigen
11	99.5579	-2.35167	0.324364	-7.25009	4.16492e-13	4.14681e-12	gene778	PGN_0755	BAG33274.1		hypothetical protein
12	953.705	-2.15478	0.222575	-9.68115	3.62603e-22	9.91475e-21	gene1919	PGN_1866	BAG34385.1	rplW	50S ribosomal protein L23
13	16.9619	-2.14001	0.522068	-4.09911	4.14751e-05	0.000144453	gene355	PGN_0343	BAG32862.1		hypothetical protein
14	107.716	-2.1227	0.423599	-5.01111	5.41165e-07	2.71782e-06	gene1374	PGN_1337	BAG33856.1		conserved hypothetical protein
15	7221.07	-2.0848	0.115862	-17.9938	2.17932e-72	5.7036e-70	gene1568	PGN_1519	BAG34038.1		hemagglutinin-related protein
16	938.291	-2.06314	0.36323	-5.67999	1.34701e-08	8.48015e-08	gene501	PGN_0482	BAG33001.1		probable immunoreactive 23 kDa antigen
17	2731.86	-2.05609	0.115008	-17.8778	1.75707e-71	4.02369e-69	gene356	PGN_0344	BAG32863.1		probable haloacid dehalogenase-like hydrolase
18	867.755	-2.03207	0.318447	-6.38121	1.75699e-10	1.38742e-09	gene500	PGN_0481	BAG33000.1		hypothetical protein
19	758.379	-2.0117	0.201424	-9.98741	1.73048e-23	5.28374e-22	gene1922	PGN_1869	BAG34388.1	rpsJ	30S ribosomal protein S10
20	27.5112	-1.96229	0.426652	-4.59928	4.23951e-06	1.83612e-05	gene304	PGN_0292	BAG32811.1		hypothetical protein
21	547.232	-1.93786	0.236434	-8.19619	2.48125e-16	3.75674e-15	gene1967	PGN_1914	BAG34433.1		carboxyl-terminal processing protease
22	43.7166	-1.91863	0.364965	-5.25702	1.46406e-07	8.03043e-07	gene514	PGN_0495	BAG33014.1		conserved hypothetical protein
23	7.73636	-1.85142	0.56461	-3.27911	0.00104135	0.0027176	gene1580	PGN_1531	BAG34050.1		hypothetical protein
24	644.513	-1.84621	0.253831	-7.27339	3.5058e-13	3.50963e-12	gene1917	PGN_1864	BAG34383.1	rpsS	30S ribosomal protein S19
25	4713.26	-1.80034	0.169367	-10.6298	2.16535e-26	8.09575e-25	gene1755	PGN_1703	BAG34222.1		putative ribonuclease III
26	142.69	-1.79578	0.263579	-6.81307	9.55396e-12	8.33469e-11	gene1392	PGN_1355	BAG33874.1		conserved hypothetical protein
27	16.3771	-1.78072	0.496877	-3.58383	0.000338596	0.000994083	gene925	PGN_0897	BAG33416.1		conserved hypothetical protein
28	278916	-1.77991	0.161593	-11.0148	3.24322e-28	1.35036e-26	gene1756	PGN_1704	BAG34223.1		beta-ketoacyl-acyl-carrier-protein synthase II
29	1226.99	-1.77177	0.179076	-9.89401	4.41975e-23	1.24569e-21	gene929	PGN_0901	BAG33420.1		putative riboflavin synthase beta subunit
30	59684.3	-1.73819	0.103059	-16.866	8.00737e-64	1.33359e-61	gene1757	PGN_1705	BAG34224.1		putative acyl carrier protein
31	14298.7	-1.71966	0.154471	-11.1326	8.70559e-29	3.70899e-27	gene1923	PGN_1870	BAG34389.1		translation elongation factor G
32	305.192	-1.71703	0.203492	-8.43782	3.23297e-17	5.38437e-16	gene368	PGN_0356	BAG32875.1		conserved hypothetical protein
33	2180.34	-1.71032	0.184341	-9.278	1.72683e-20	4.10852e-19	gene1916	PGN_1863	BAG34382.1	rplV	50S ribosomal protein L22
34	137.082	-1.69426	0.243725	-6.95154	3.61324e-12	3.27696e-11	gene2117	PGN_2058	BAG34576.1		conserved hypothetical protein
35	2637.86	-1.68154	0.102623	-16.3856	2.42393e-60	3.41588e-58	gene1924	PGN_1871	BAG34390.1	rpsG	30S ribosomal protein S7
36	7798.73	-1.64794	0.157588	-10.4573	1.35661e-25	4.77944e-24	gene1790	PGN_1738	BAG34257.1		putative long-chain-fatty-acid-CoA ligase
37	88.2828	-1.64231	0.342516	-4.79484	1.62801e-06	7.55068e-06	gene170	PGN_0164	BAG32683.1		conserved hypothetical protein
38	1809.93	-1.63512	0.180498	-9.05892	1.31745e-19	2.77421e-18	gene1914	PGN_1861	BAG34380.1	rplP	50S ribosomal protein L16
39	19918	-1.63231	0.114267	-14.285	2.7132e-46	2.6161e-44	gene301	PGN_0289	BAG32808.1		conserved hypothetical protein
40	4677.01	-1.62411	0.175723	-9.24246	2.40885e-20	5.5099e-19	gene1915	PGN_1862	BAG34381.1	rpsC	30S ribosomal protein S3
41	850.152	-1.61958	0.180949	-8.9505	3.53879e-19	6.89687e-18	gene1683	PGN_1631	BAG34150.1		piutative DNA-binding protein histone-like family
42	5702.52	-1.61242	0.214829	-7.50561	6.11409e-14	6.82988e-13	gene1918	PGN_1865	BAG34384.1	rplB	50S ribosomal protein L2
43	437.029	-1.60657	0.298156	-5.38837	7.11004e-08	4.12202e-07	gene606	PGN_0584	BAG33103.1		conserved hypothetical protein
44	3232.11	-1.60258	0.173413	-9.24142	2.43252e-20	5.5099e-19	gene1921	PGN_1868	BAG34387.1	rplC	50S ribosomal protein L3
45	854.338	-1.60056	0.159049	-10.0633	8.02517e-24	2.49188e-22	gene1912	PGN_1859	BAG34378.1	rpsQ	30S ribosomal protein S17
46	1036.63	-1.59167	0.137566	-11.5702	5.8325e-31	2.81188e-29	gene1122	PGN_1090	BAG33609.1		conserved hypothetical protein
47	13709.1	-1.5782	0.175615	-8.98668	2.54818e-19	5.12997e-18	gene366	PGN_0354	BAG32873.1		putative nitrogen utilization substance protein A
48	559.019	-1.57697	0.18375	-8.58216	9.31049e-18	1.64008e-16	gene803	PGN_0779	BAG33298.1		probable uracil phosphoribosyltransferase
49	6486.42	-1.57392	0.123768	-12.7167	4.77577e-37	3.01697e-35	gene346	PGN_0334	BAG32853.1		conserved hypothetical protein with DUF1343 domain
50	280.692	-1.56601	0.21141	-7.40744	1.28765e-13	1.38763e-12	gene488	PGN_0469	BAG32988.1		probable biotin synthesis protein
51	365.327	-1.56525	0.192287	-8.14019	3.94673e-16	5.78433e-15	gene1913	PGN_1860	BAG34379.1	rpmC	50S ribosomal protein L29
52	3786.12	-1.56183	0.207711	-7.51923	5.5101e-14	6.19295e-13	gene1920	PGN_1867	BAG34386.1	rplD	50S ribosomal protein L4
53	83.608	-1.54973	0.302377	-5.12514	2.97316e-07	1.56518e-06	gene132	PGN_0127	BAG32646.1		hypothetical protein
54	18938	-1.52341	0.107831	-14.1278	2.56185e-45	2.34666e-43	gene0	PGN_0001	BAG32520.1	dnaA	chromosomal replication initiator protein DnaA
55	5543.42	-1.51226	0.190635	-7.93276	2.14334e-15	2.88721e-14	gene297	PGN_0285	BAG32804.1		pyridine nucleotide-disulphide oxidoreductase
56	118.483	-1.50498	0.324042	-4.64438	3.41099e-06	1.50215e-05	gene577	PGN_0557	BAG33076.1	hmuR	TonB-dependent receptor HmuR
57	30.3528	-1.50075	0.408246	-3.6761	0.000236823	0.000712414	gene673	PGN_0651	BAG33170.1		conserved hypothetical protein
58	308.921	-1.46387	0.342205	-4.27775	1.88792e-05	7.16195e-05	gene1372	PGN_1335	BAG33854.1		conserved hypothetical protein
59	278.756	-1.46143	0.350792	-4.16608	3.09876e-05	0.000111971	gene1482	PGN_1438	BAG33957.1		hypothetical protein
60	106.487	-1.45473	0.303281	-4.79664	1.61347e-06	7.50224e-06	gene799	PGN_0776	BAG33295.1		conserved hypothetical protein
61	1068.25	-1.44514	0.226938	-6.36799	1.91522e-10	1.50587e-09	gene180	PGN_0174	BAG32693.1		probable transcriptional regulator AraC family
62	298.541	-1.44115	0.375339	-3.83961	0.000123232	0.000391268	gene1441	PGN_1398	BAG33917.1		conserved hypothetical protein
63	16.3127	-1.43434	0.48537	-2.95516	0.00312508	0.0072562	gene1973	PGN_1920	BAG34439.1		conserved hypothetical protein
64	473.615	-1.42596	0.171035	-8.33721	7.60634e-17	1.24418e-15	gene487	PGN_0468	BAG32987.1		conserved hypothetical protein with DUF452 domain
65	28.7105	-1.42285	0.412396	-3.45019	0.000560182	0.00155729	gene907	PGN_0879	BAG33398.1		transposase in ISPg3
66	2106.43	-1.41494	0.130677	-10.8278	2.54202e-27	1.03488e-25	gene1	PGN_0002	BAG32521.1		conserved hypothetical protein
67	28.5508	-1.40424	0.459675	-3.05486	0.00225166	0.00538518	gene1609	PGN_1560	BAG34079.1		conserved hypothetical protein
68	13.0854	-1.39643	0.554361	-2.51899	0.011769	0.0235638	gene1008	PGN_0979	BAG33498.1		hypothetical protein
69	12432.1	-1.39463	0.112106	-12.4403	1.57881e-35	9.03867e-34	gene1830	PGN_1777	BAG34296.1		bleomycin hydrolase
70	3025.83	-1.38291	0.151601	-9.12203	7.37273e-20	1.57056e-18	gene1546	PGN_1497	BAG34016.1		putative iron-sulfur cluster binding protein
71	21566.6	-1.38173	0.103133	-13.3975	6.25073e-41	5.20515e-39	gene300	PGN_0288	BAG32807.1		conserved hypothetical protein
72	678.918	-1.36028	0.26926	-5.05191	4.37412e-07	2.24465e-06	gene712	PGN_0690	BAG33209.1		conserved hypothetical protein
73	1677.9	-1.35427	0.106556	-12.7095	5.23603e-37	3.19747e-35	gene891	PGN_0863	BAG33382.1		DNA methylase N-4/N-6
74	13914.7	-1.35033	0.143102	-9.43614	3.86762e-21	9.84095e-20	gene826	PGN_0801	BAG33320.1		probable electron transfer flavoprotein beta subunit
75	117.307	-1.34272	0.356276	-3.76876	0.000164059	0.000505988	gene1302	PGN_1266	BAG33785.1		conserved hypothetical protein
76	1980.35	-1.31636	0.159295	-8.26366	1.41268e-16	2.2012e-15	gene534	PGN_0515	BAG33034.1		probable lipoprotein signal peptidase
77	1912.76	-1.30672	0.206044	-6.34197	2.26846e-10	1.77599e-09	gene533	PGN_0514	BAG33033.1		conserved hypothetical protein
78	2661.26	-1.30339	0.2319	-5.6205	1.9041e-08	1.17848e-07	gene2068	PGN_2014	BAG34532.1		cation efflux system protein
79	216368	-1.29896	0.176983	-7.33946	2.14461e-13	2.18273e-12	gene299	PGN_0287	BAG32806.1	mfa1	Mfa1fimbrilin
80	990.248	-1.29347	0.123273	-10.4927	9.33088e-26	3.3518e-24	gene362	PGN_0350	BAG32869.1		probable translation initation factor SUI1
81	469.343	-1.28083	0.166425	-7.69613	1.40246e-14	1.70153e-13	gene889	PGN_0861	BAG33380.1		conserved hypothetical protein
82	408.674	-1.28048	0.248492	-5.15303	2.56317e-07	1.35324e-06	gene1516	PGN_1467	BAG33986.1		conserved hypothetical protein
83	328.086	-1.26917	0.211591	-5.99821	1.99508e-09	1.41119e-08	gene1121	PGN_1089	BAG33608.1		probable methyltransferase
84	5889.57	-1.26444	0.118947	-10.6303	2.1551e-26	8.09575e-25	gene1028	PGN_0998	BAG33517.1		4-hydroxy-3-methylbut-2-en-1-yl diphosphate synthase
85	7899.65	-1.25874	0.16143	-7.79741	6.31911e-15	8.09553e-14	gene827	PGN_0802	BAG33321.1		probable glycoprotease
86	183.554	-1.25701	0.241089	-5.21387	1.84944e-07	9.96524e-07	gene177	PGN_0171	BAG32690.1		partial transposase in ISPg2
87	536.57	-1.25317	0.16656	-7.52383	5.31939e-14	6.01551e-13	gene1027	PGN_0997	BAG33516.1		putative deoxyuridine 5'-triphosphate nucleotidohydrolase
88	455.453	-1.24707	0.169789	-7.3448	2.0606e-13	2.10895e-12	gene1898	PGN_1845	BAG34364.1	rpmJ	50S ribosomal protein L36
89	741.249	-1.2464	0.326926	-3.81249	0.000137573	0.000433792	gene212	PGN_0205	BAG32724.1		conserved hypothetical protein
90	209.27	-1.2377	0.261003	-4.74207	2.11544e-06	9.66455e-06	gene1543	PGN_1494	BAG34013.1		putative oxygen-independent coproporphyrinogen III oxidase
91	14819	-1.23667	0.1348	-9.17411	4.55303e-20	1.00496e-18	gene302	PGN_0290	BAG32809.1		immunoreactive 32 kDa antigen
92	1159.43	-1.23324	0.157928	-7.80888	5.76996e-15	7.49686e-14	gene1910	PGN_1857	BAG34376.1	rplX	50S ribosomal protein L24
93	11.5673	-1.23068	0.514418	-2.39237	0.0167402	0.0318463	gene2081	PGN_2027	BAG34545.1		conserved hypothetical protein
94	88.9272	-1.22996	0.255357	-4.81662	1.46011e-06	6.84124e-06	gene1744	PGN_1692	BAG34211.1		conserved hypothetical protein
95	14541.3	-1.22912	0.136851	-8.98148	2.67147e-19	5.3197e-18	gene825	PGN_0800	BAG33319.1		putative electron transfer flavoprotein alpha subunit
96	18903.6	-1.22909	0.204544	-6.00893	1.8675e-09	1.32607e-08	gene367	PGN_0355	BAG32874.1		translation initiation factor IF-2
97	251.15	-1.2254	0.202492	-6.05158	1.43428e-09	1.03043e-08	gene2069	PGN_2015	BAG34533.1		conserved hypothetical protein
98	1396.08	-1.2251	0.15952	-7.6799	1.59213e-14	1.89402e-13	gene1911	PGN_1858	BAG34377.1	rplN	50S ribosomal protein L14
99	17.5258	-1.2092	0.481719	-2.51017	0.0120672	0.0241081	gene574	PGN_0554	BAG33073.1		conserved hypothetical protein
100	3957.57	-1.19814	0.151574	-7.90465	2.68678e-15	3.59284e-14	gene1411	PGN_1374	BAG33893.1		putative ribosomal large subunit pseudouridine synthase D
101	3391.71	-1.19454	0.168918	-7.07174	1.53008e-12	1.4229e-11	gene905	PGN_0877	BAG33396.1		SNF2-related helicase
102	2022.86	-1.19129	0.135934	-8.76374	1.88879e-18	3.56728e-17	gene564	PGN_0544	BAG33063.1		3-deoxy-D-manno-octulosonic-acid transferase
103	237.538	-1.18726	0.200823	-5.91199	3.38006e-09	2.29344e-08	gene129	PGN_0124	BAG32643.1		hypothetical protein
104	1135.45	-1.17801	0.16097	-7.31817	2.51371e-13	2.53028e-12	gene1164	PGN_1131	BAG33650.1		conserved hypothetical protein
105	3308.04	-1.17739	0.102256	-11.5141	1.11967e-30	5.25956e-29	gene680	PGN_0658	BAG33177.1		GTP-binding elongation factor family protein TypA/BipA
106	6907.4	-1.14891	0.106449	-10.7931	3.70975e-27	1.47745e-25	gene1907	PGN_1854	BAG34373.1	rpsH	30S ribosomal protein S8
107	501.367	-1.1423	0.168352	-6.78522	1.15913e-11	1.00641e-10	gene290	PGN_0278	BAG32797.1		putative peptidyl-tRNA hydrolase
108	682.792	-1.13948	0.182171	-6.255	3.9751e-10	3.02173e-09	gene804	PGN_0780	BAG33299.1	prtQ	PrtQ, protease
109	62.9536	-1.13714	0.459837	-2.47292	0.0134014	0.0263145	gene1442	PGN_1399	BAG33918.1		conserved hypothetical protein
110	103.553	-1.13315	0.285205	-3.97311	7.09405e-05	0.000238903	gene852	PGN_0825	BAG33344.1		conserved hypothetical protein
111	93.6133	-1.12637	0.319784	-3.52228	0.000427847	0.00122471	gene638	PGN_0616	BAG33135.1		probable elongation factor P
112	627.599	-1.12088	0.238938	-4.69107	2.71783e-06	1.21738e-05	gene189	PGN_0183	BAG32702.1	fimC	minor component FimC
113	364.101	-1.11735	0.195874	-5.70445	1.16721e-08	7.40655e-08	gene896	PGN_0868	BAG33387.1		conserved hypothetical protein
114	7508.11	-1.11405	0.140271	-7.94213	1.98736e-15	2.71705e-14	gene716	PGN_0693	BAG33212.1		conserved hypothetical protein
115	2083.11	-1.08657	0.134704	-8.06639	7.24078e-16	1.0126e-14	gene890	PGN_0862	BAG33381.1		Type III restriction enzyme, res subunit
116	6003.06	-1.08532	0.124419	-8.72313	2.70624e-18	4.90875e-17	gene1815	PGN_1762	BAG34281.1		v-type ATPase subunit A
117	38133.8	-1.08377	0.160405	-6.75643	1.41429e-11	1.22216e-10	gene824	PGN_0799	BAG33318.1		putative acyl-CoA dehydrogenase
118	190.903	-1.07294	0.355072	-3.02176	0.00251308	0.00597142	gene711	PGN_0689	BAG33208.1		conserved hypothetical protein
119	3335.39	-1.06843	0.14505	-7.36592	1.75923e-13	1.85224e-12	gene917	PGN_0889	BAG33408.1		potassium uptake protein TrkA
120	6070.41	-1.06452	0.121157	-8.78629	1.54586e-18	2.95002e-17	gene1518	PGN_1469	BAG33988.1	dppIV	dipeptidyl peptidase IV
121	3072.47	-1.06066	0.148714	-7.13225	9.87448e-13	9.5529e-12	gene1909	PGN_1856	BAG34375.1	rplE	50S ribosomal protein L5
122	5071.3	-1.05892	0.125719	-8.42288	3.67354e-17	6.063e-16	gene365	PGN_0353	BAG32872.1		conserved hypothetical protein
123	17.4071	-1.04964	0.461399	-2.27491	0.0229113	0.041848	gene980	PGN_0952	BAG33471.1		carboxyl-terminal processing protease
124	1518.79	-1.0453	0.173707	-6.01757	1.77052e-09	1.2621e-08	gene1958	PGN_1905	BAG34424.1		conserved hypothetical protein
125	888.335	-1.04499	0.141748	-7.37216	1.6789e-13	1.78823e-12	gene1903	PGN_1850	BAG34369.1	rpmD	50S ribosomal protein L30
126	10358.3	-1.04485	0.10881	-9.60245	7.80689e-22	2.07279e-20	gene1906	PGN_1853	BAG34372.1	rplF	50S ribosomal protein L6
127	381.471	-1.04199	0.195339	-5.33423	9.59508e-08	5.40867e-07	gene920	PGN_0892	BAG33411.1		hypothetical protein
128	40351.9	-1.03978	0.099625	-10.437	1.68083e-25	5.80995e-24	gene1620	PGN_1571	BAG34090.1	rpoB	DNA-directed RNA polymerase beta subunit
129	3218.8	-1.03607	0.261696	-3.95908	7.524e-05	0.000251532	gene213	PGN_0206	BAG32725.1		putative lipid A disaccharide synthase
130	4275.55	-1.03332	0.103517	-9.98213	1.82508e-23	5.3928e-22	gene777	PGN_0754	BAG33273.1		conserved hypothetical protein
131	1262.48	-1.02714	0.139681	-7.3535	1.93089e-13	1.99853e-12	gene1498	PGN_1450	BAG33969.1		putative tRNA isopentenyltransferase
132	470.342	-1.02174	0.173377	-5.89319	3.78805e-09	2.54202e-08	gene1228	PGN_1195	BAG33714.1		conserved hypothetical protein
133	129.95	-1.01654	0.223749	-4.54323	5.53989e-06	2.36025e-05	gene1539	PGN_1490	BAG34009.1		probable precorrin-2 C20-methyltransferase
134	3457.65	-1.01515	0.127897	-7.93726	2.06696e-15	2.80494e-14	gene1908	PGN_1855	BAG34374.1	rpsN	30S ribosomal protein S14
135	233.628	-1.01387	0.232536	-4.36004	1.30038e-05	5.11222e-05	gene445	PGN_0431	BAG32950.1		conserved hypothetical protein
136	21825.9	-1.01046	0.110495	-9.14487	5.96989e-20	1.30201e-18	gene519	PGN_0500	BAG33019.1		methylmalonyl-CoA decarboxylase alpha subunit
137	3147.91	-1.00894	0.150903	-6.68604	2.29284e-11	1.92683e-10	gene1280	PGN_1244	BAG33763.1		putative peptide chain release factor RF-2
138	825.921	-1.00437	0.15093	-6.6545	2.84259e-11	2.3671e-10	gene423	PGN_0409	BAG32928.1		conserved hypothetical protein
139	1715.91	-0.999571	0.205691	-4.85958	1.17637e-06	5.64163e-06	gene147	PGN_0142	BAG32661.1		putative cation efflux protein
140	383.015	-0.999558	0.188424	-5.30483	1.12781e-07	6.29921e-07	gene578	PGN_0558	BAG33077.1		conserved hypothetical protein
141	4490.31	-0.998465	0.184189	-5.42087	5.93097e-08	3.47142e-07	gene2142	PGN_2080	BAG34598.1		conserved hypothetical protein
142	430.175	-0.988925	0.173385	-5.70365	1.17269e-08	7.40818e-08	gene1119	PGN_1087	BAG33606.1		conserved hypothetical protein
143	22.6886	-0.983878	0.430301	-2.28649	0.0222258	0.0407992	gene161	PGN_0155	BAG32674.1		hypothetical protein
144	3904.67	-0.983494	0.194302	-5.06168	4.15571e-07	2.13856e-06	gene25	PGN_0024	BAG32543.1		putative 2C-methyl-D-erythritol 2,4-cyclodiphosphate synthase
145	321.459	-0.983438	0.234351	-4.19643	2.71155e-05	9.91527e-05	gene323	PGN_0311	BAG32830.1		conserved hypothetical protein
146	45.2342	-0.981914	0.377334	-2.60224	0.00926171	0.0191506	gene1852	PGN_1799	BAG34318.1		hypothetical protein
147	3739.15	-0.980061	0.11438	-8.56849	1.0485e-17	1.82938e-16	gene1905	PGN_1852	BAG34371.1	rplR	50S ribosomal protein L18
148	206026	-0.977578	0.139472	-7.00915	2.39775e-12	2.20738e-11	gene305	PGN_0293	BAG32812.1	ragA	receptor antigen A
149	65.8288	-0.977411	0.299831	-3.25987	0.00111464	0.00287236	gene636	PGN_0614	BAG33133.1		DNA-binding protein histone-like family
150	360.3	-0.975873	0.25596	-3.8126	0.000137514	0.000433792	gene148	PGN_0143	BAG32662.1		probable dihydroneopterin aldolase
151	146.526	-0.975714	0.329065	-2.96511	0.00302578	0.0070435	gene462	PGN_0443	BAG32962.1		hypothetical protein
152	387.435	-0.97404	0.218517	-4.45749	8.29247e-06	3.39861e-05	gene1461	PGN_1417	BAG33936.1		hypothetical protein
153	3601.19	-0.971415	0.184883	-5.25422	1.48653e-07	8.1293e-07	gene2039	PGN_1986	BAG34504.1		DNA-binding protein, histone-like family
154	2693.73	-0.971265	0.0978863	-9.92238	3.32727e-23	9.5243e-22	gene1434	PGN_1395	BAG33914.1		putative anaerobic ribonucleoside-triphosphate reductase activating protein
155	760.687	-0.971094	0.186621	-5.20356	1.95509e-07	1.04729e-06	gene2038	PGN_1985	BAG34503.1		probable N-acetylmuramoyl-L-alanine amidase
156	3431	-0.969684	0.100008	-9.6961	3.1325e-22	8.69505e-21	gene1925	PGN_1872	BAG34391.1	rpsL	30S ribosomal protein S12
157	1027.68	-0.968478	0.159088	-6.08769	1.14554e-09	8.39454e-09	gene17	PGN_0016	BAG32535.1		putative TIM-barrel protein
158	36.777	-0.959386	0.396101	-2.42207	0.0154322	0.0298856	gene916	PGN_0888	BAG33407.1		conserved hypothetical protein
159	4139.28	-0.957278	0.11669	-8.20362	2.33252e-16	3.56098e-15	gene2034	PGN_1981	BAG34499.1		conserved hypothetical protein
160	6103.56	-0.954661	0.117852	-8.1005	5.4736e-16	7.83409e-15	gene912	PGN_0884	BAG33403.1		organic solvent tolerance protein OstA
161	2124.45	-0.948858	0.259714	-3.65347	0.000258721	0.000771951	gene2138	PGN_2076	BAG34594.1		conserved hypothetical protein
162	178.174	-0.943759	0.279056	-3.38197	0.000719674	0.00193889	gene1544	PGN_1495	BAG34014.1		putative low-specificity L-threonine aldolase
163	2663.2	-0.936121	0.130683	-7.16327	7.87737e-13	7.67624e-12	gene422	PGN_0408	BAG32927.1		conserved hypothetical protein
164	685.477	-0.933819	0.157129	-5.94302	2.79822e-09	1.9202e-08	gene248	PGN_0236	BAG32755.1		conserved hypothetical protein
165	2396.15	-0.932545	0.128998	-7.22913	4.86094e-13	4.78777e-12	gene1517	PGN_1468	BAG33987.1		putative lipoic acid synthase
166	762.175	-0.930237	0.143795	-6.46919	9.85313e-11	7.96787e-10	gene749	PGN_0726	BAG33245.1		conserved hypothetical protein
167	13194.1	-0.919685	0.169503	-5.42577	5.77058e-08	3.4071e-07	gene506	PGN_0487	BAG33006.1		FtsK/SpoIIIE family cell division protein
168	10839.9	-0.919669	0.144	-6.3866	1.6961e-10	1.34513e-09	gene1579	PGN_1530	BAG34049.1		putative 2-oxoglutarate ferredoxin oxidoreductase subunit
169	1356.76	-0.916585	0.119314	-7.68211	1.56491e-14	1.87381e-13	gene1026	PGN_0996	BAG33515.1		TPR domain protein
170	24758.9	-0.914221	0.118476	-7.71652	1.19552e-14	1.46013e-13	gene536	PGN_0517	BAG33036.1		isoleucyl-tRNA synthetase
171	210.946	-0.912369	0.2288	-3.98763	6.67368e-05	0.000225575	gene1277	PGN_1241	BAG33760.1		hypothetical protein
172	567.913	-0.907788	0.154525	-5.87471	4.23584e-09	2.83214e-08	gene418	PGN_0404	BAG32923.1		conserved hypothetical protein
173	4853.2	-0.905962	0.109638	-8.26323	1.4178e-16	2.2012e-15	gene515	PGN_0496	BAG33015.1		putative cytochrome B subunit
174	1362.86	-0.905724	0.112922	-8.02076	1.05092e-15	1.44758e-14	gene895	PGN_0867	BAG33386.1		probable cell shape-determining protein MreC
175	10580.7	-0.90274	0.12658	-7.13179	9.90748e-13	9.5529e-12	gene2131	PGN_2072	BAG34590.1		ABC transporter ATP-binding protein
176	393.726	-0.902225	0.157527	-5.72743	1.01966e-08	6.55447e-08	gene111	PGN_0109	BAG32628.1		conserved hypothetical protein
177	141.514	-0.899074	0.256409	-3.50641	0.000454199	0.00129207	gene115	PGN_0111	BAG32630.1		partial transposase in ISPg6
178	236.558	-0.898621	0.256663	-3.50117	0.000463227	0.00131571	gene396	PGN_0384	BAG32903.1		conserved hypothetical protein
179	107.31	-0.897165	0.308387	-2.90922	0.00362334	0.00827676	gene1843	PGN_1790	BAG34309.1		conserved hypothetical protein
180	3794.17	-0.892885	0.209977	-4.25229	2.11597e-05	7.94356e-05	gene690	PGN_0668	BAG33187.1		RNA-binding protein
181	4306.74	-0.888751	0.121229	-7.33116	2.28175e-13	2.30949e-12	gene1393	PGN_1356	BAG33875.1		conserved hypothetical protein
182	414.394	-0.877984	0.183779	-4.7774	1.77577e-06	8.21516e-06	gene1369	PGN_1332	BAG33851.1		putative para-aminobenzoate synthase component I
183	2518.05	-0.874702	0.152427	-5.73851	9.5512e-09	6.18297e-08	gene402	PGN_0390	BAG32909.1		conserved hypothetical protein
184	9229.31	-0.871055	0.163129	-5.33967	9.31178e-08	5.26518e-07	gene1904	PGN_1851	BAG34370.1	rpsE	30S ribosomal protein S5
185	1259.26	-0.870795	0.154413	-5.63939	1.70652e-08	1.06338e-07	gene1681	PGN_1629	BAG34148.1		conserved hypothetical protein with integral membrane domain DUF6
186	2174.43	-0.869947	0.186497	-4.66466	3.09127e-06	1.37791e-05	gene1816	PGN_1763	BAG34282.1		conserved hypothetical protein
187	1033.52	-0.869418	0.174091	-4.99405	5.91258e-07	2.95146e-06	gene1070	PGN_1039	BAG33558.1		putative alpha-1,2-mannosidase precursor
188	931.308	-0.865559	0.200321	-4.32086	1.55422e-05	6.00703e-05	gene788	PGN_0765	BAG33284.1		probable nitroreductase
189	41.3288	-0.865244	0.36589	-2.36477	0.0180414	0.034083	gene151	PGN_0146	BAG32665.1		hypothetical protein
190	9726.96	-0.863897	0.113852	-7.58787	3.25209e-14	3.77077e-13	gene520	PGN_0501	BAG33020.1		conserved hypothetical protein
191	1403.97	-0.856954	0.13298	-6.44425	1.16175e-10	9.2536e-10	gene1130	PGN_1098	BAG33617.1		probable succinoglycan biosynthesis regulator ExsB protein
192	672.594	-0.853131	0.250035	-3.41204	0.000644783	0.00175259	gene655	PGN_0633	BAG33152.1		conserved hypothetical protein
193	3743.3	-0.850242	0.0973698	-8.73209	2.5e-18	4.62625e-17	gene1719	PGN_1667	BAG34186.1		putative DNA processing Smf-like protein
194	147.359	-0.848791	0.292468	-2.90217	0.00370592	0.00841294	gene1522	PGN_1473	BAG33992.1		hypothetical protein
195	2544.13	-0.848663	0.112329	-7.55517	4.18297e-14	4.78951e-13	gene1350	PGN_1313	BAG33832.1		conserved hypothetical protein
196	746.631	-0.845352	0.162512	-5.20178	1.97391e-07	1.05429e-06	gene1776	PGN_1724	BAG34243.1		conserved hypothetical protein
197	369.371	-0.843777	0.207053	-4.07517	4.59813e-05	0.00015924	gene1131	PGN_1099	BAG33618.1		probable phosphoesterase
198	1297.01	-0.8437	0.119142	-7.08144	1.42662e-12	1.34029e-11	gene1015	PGN_0985	BAG33504.1		probable phosphatidylserine synthase
199	38602.3	-0.842751	0.133035	-6.33483	2.3761e-10	1.85235e-09	gene816	PGN_0792	BAG33311.1		polyribonucleotide nucleotidyltransferase
200	19562.5	-0.837279	0.140626	-5.95393	2.61786e-09	1.82354e-08	gene516	PGN_0497	BAG33016.1		fumarate reductase flavoprotein subunit
201	869.468	-0.835418	0.21267	-3.92824	8.55702e-05	0.000282459	gene592	PGN_0571	BAG33090.1		putative undecaprenol kinase
202	2718.06	-0.830995	0.15728	-5.28355	1.26703e-07	6.99155e-07	gene1775	PGN_1723	BAG34242.1		conserved hypothetical protein
203	1548.97	-0.829757	0.175765	-4.72082	2.34891e-06	1.06252e-05	gene774	PGN_0751	BAG33270.1		putative cationic transporter
204	730.787	-0.829086	0.189968	-4.36433	1.27511e-05	5.02367e-05	gene401	PGN_0389	BAG32908.1		putative cytidine/deoxycytidylate deaminase
205	37812.3	-0.828266	0.112713	-7.34843	2.00554e-13	2.06413e-12	gene1515	PGN_1466	BAG33985.1	rgpB	arginine-specific cysteine proteinase RgpB
206	306.472	-0.823888	0.23377	-3.52436	0.00042451	0.00121706	gene906	PGN_0878	BAG33397.1		hypothetical protein
207	2872.31	-0.816937	0.179417	-4.55328	5.28157e-06	2.266e-05	gene2087	PGN_2033	BAG34551.1		ATP-dependent RNA helicase
208	3166.8	-0.814653	0.155778	-5.22956	1.6991e-07	9.23664e-07	gene196	PGN_0190	BAG32709.1		putative GTP-binding protein
209	7683.35	-0.810166	0.136323	-5.943	2.79854e-09	1.9202e-08	gene1743	PGN_1691	BAG34210.1		putative cysteine desulfurase
210	1055.09	-0.80947	0.153087	-5.28765	1.239e-07	6.85752e-07	gene521	PGN_0502	BAG33021.1		conserved hypothetical protein
211	7458.56	-0.807755	0.103551	-7.80056	6.16323e-15	7.95144e-14	gene845	PGN_0819	BAG33338.1		leucyl-tRNA synthetase
212	1484.73	-0.807275	0.116866	-6.90771	4.9253e-12	4.41842e-11	gene1720	PGN_1668	BAG34187.1		conserved hypothetical protein
213	2204.98	-0.80464	0.207373	-3.88016	0.000104389	0.00033848	gene1242	PGN_1207	BAG33726.1		putative transport multidrug efflux protein
214	3012.19	-0.798828	0.149003	-5.36114	8.26973e-08	4.73442e-07	gene145	PGN_0140	BAG32659.1		peptide methionine sulfoxide reductase
215	743.676	-0.796866	0.138444	-5.75586	8.62043e-09	5.65097e-08	gene139	PGN_0134	BAG32653.1		putative biotin synthetase
216	312.172	-0.79675	0.200795	-3.96799	7.24822e-05	0.000243647	gene576	PGN_0556	BAG33075.1		putative cobalamin biosynthesis-related protein
217	4137.89	-0.79613	0.127006	-6.26842	3.64726e-10	2.79572e-09	gene1117	PGN_1085	BAG33604.1		ferrous iron transport protein B
218	4956.54	-0.796079	0.102248	-7.78576	6.92942e-15	8.78073e-14	gene1394	PGN_1357	BAG33876.1		conserved hypothetical protein
219	701.05	-0.795307	0.138385	-5.74706	9.08108e-09	5.92047e-08	gene1433	PGN_1394	BAG33913.1		transposase in ISPg2
220	20839.9	-0.793554	0.0974137	-8.14623	3.75439e-16	5.54681e-15	gene908	PGN_0880	BAG33399.1		tyrosine phenol-lyase
221	2502.56	-0.789928	0.162998	-4.84625	1.25819e-06	5.98702e-06	gene594	PGN_0573	BAG33092.1		putative cell division protein FtsX
222	2455.21	-0.78991	0.12532	-6.30312	2.91706e-10	2.2454e-09	gene1520	PGN_1471	BAG33990.1		conserved hypothetical protein
223	6522.32	-0.786011	0.101446	-7.74809	9.32874e-15	1.1626e-13	gene748	PGN_0725	BAG33244.1		4-hydroxybutyrate CoA-transferase
224	1375.65	-0.785394	0.162246	-4.84077	1.29337e-06	6.12261e-06	gene434	PGN_0420	BAG32939.1		putative lipoprotein releasing system ATP-binding protein
225	445.134	-0.779441	0.187622	-4.15432	3.26261e-05	0.00011674	gene725	PGN_0702	BAG33221.1		conserved hypothetical protein
226	6559.94	-0.777902	0.0961006	-8.09466	5.7423e-16	8.15496e-15	gene150	PGN_0145	BAG32664.1		conserved hypothetical protein
227	2912.99	-0.774679	0.112383	-6.89322	5.45442e-12	4.85072e-11	gene1774	PGN_1722	BAG34241.1		putative uridine kinase
228	6568	-0.769438	0.123476	-6.23148	4.62056e-10	3.49787e-09	gene410	PGN_0396	BAG32915.1		ribonuclease R
229	3312.89	-0.767512	0.152212	-5.04241	4.59716e-07	2.35251e-06	gene919	PGN_0891	BAG33410.1		dioxygenase
230	1941.7	-0.765377	0.198225	-3.86115	0.000112853	0.000360815	gene724	PGN_0701	BAG33220.1	lacZI	beta-galactosidase
231	5334.75	-0.764969	0.0934365	-8.18705	2.67714e-16	4.0201e-15	gene1521	PGN_1472	BAG33991.1		queuine tRNA-ribosyltransferase
232	308.533	-0.764899	0.241568	-3.16639	0.00154345	0.00382107	gene395	PGN_0383	BAG32902.1		probable transporter
233	7042.18	-0.764813	0.118598	-6.44878	1.12755e-10	9.0204e-10	gene1240	PGN_1205	BAG33724.1		signal recognition particle protein
234	1699.1	-0.762736	0.149213	-5.11172	3.19247e-07	1.67103e-06	gene1021	PGN_0991	BAG33510.1		putative ribonuclease BN
235	266.882	-0.761786	0.183	-4.16277	3.14417e-05	0.000113165	gene1016	PGN_0986	BAG33505.1		hypothetical protein
236	7588.57	-0.760166	0.144776	-5.25063	1.51577e-07	8.26456e-07	gene293	PGN_0281	BAG32800.1		methionyl-tRNA synthetase
237	1798.16	-0.755213	0.116369	-6.48983	8.59329e-11	7.02808e-10	gene325	PGN_0313	BAG32832.1		peptide chain release factor 3
238	685.801	-0.75488	0.178405	-4.23128	2.32368e-05	8.65239e-05	gene435	PGN_0421	BAG32940.1		conserved hypothetical protein
239	4621.02	-0.752868	0.137158	-5.48908	4.04039e-08	2.4429e-07	gene1279	PGN_1243	BAG33762.1		UDP-glucose 6-dehydrogenase
240	855.271	-0.751267	0.176859	-4.24782	2.15862e-05	8.08709e-05	gene911	PGN_0883	BAG33402.1		conserved hypothetical protein
241	1462.56	-0.74859	0.186678	-4.01006	6.07029e-05	0.000207477	gene352	PGN_0340	BAG32859.1		carboxyl-terminal processing protease
242	4947.39	-0.747792	0.233006	-3.20932	0.00133049	0.00334815	gene2067	PGN_2013	BAG34531.1		cation efflux system protein
243	1777.02	-0.743145	0.150128	-4.95006	7.4191e-07	3.66355e-06	gene542	PGN_0522	BAG33041.1		putative dihydropteroate synthase
244	11404.7	-0.741172	0.124525	-5.952	2.64885e-09	1.83814e-08	gene1135	PGN_1103	BAG33622.1		dipeptidase
245	10958.7	-0.733651	0.125192	-5.86023	4.62223e-09	3.07925e-08	gene1773	PGN_1721	BAG34240.1		8-amino-7-oxononanoate synthase
246	900.791	-0.733458	0.157614	-4.65352	3.26322e-06	1.44402e-05	gene1899	PGN_1846	BAG34365.1		translation initiation factor IF-1
247	6736.55	-0.728818	0.133747	-5.44923	5.05898e-08	3.01891e-07	gene1763	PGN_1711	BAG34230.1		phenylalanyl-tRNA synthetase alpha subunit
248	2574.15	-0.727949	0.116196	-6.26484	3.73214e-10	2.84887e-09	gene1817	PGN_1764	BAG34283.1		putative v-type ATPase subunit E
249	81.3828	-0.726939	0.278381	-2.61131	0.0090197	0.0186924	gene1370	PGN_1333	BAG33852.1		probable para-aminobenzoate synthase component I
250	2550.92	-0.72491	0.152959	-4.73925	2.14513e-06	9.77583e-06	gene428	PGN_0414	BAG32933.1		probable membrane-bound dipeptidase
251	2397.63	-0.717018	0.189003	-3.79368	0.000148431	0.000460891	gene18	PGN_0017	BAG32536.1		sulfate transporter permease
252	2928.9	-0.714789	0.172939	-4.13319	3.57767e-05	0.000126287	gene215	PGN_0208	BAG32727.1		conserved hypothetical protein
253	4967.41	-0.713858	0.131575	-5.42547	5.78012e-08	3.4071e-07	gene1110	PGN_1078	BAG33597.1		GDP-mannose 4,6-dehydratase
254	67.4765	-0.712579	0.281652	-2.53	0.0114062	0.0230135	gene1118	PGN_1086	BAG33605.1		hypothetical protein
255	155836	-0.712112	0.133696	-5.32634	1.00212e-07	5.63155e-07	gene1375	PGN_1338	BAG33857.1		pyruvate phosphate dikinase
256	222.308	-0.711545	0.26649	-2.67007	0.00758366	0.0160916	gene1997	PGN_1944	BAG34463.1		conserved hypothetical protein
257	2119.62	-0.711033	0.133832	-5.31287	1.07911e-07	6.04566e-07	gene1156	PGN_1123	BAG33642.1		conserved hypothetical protein
258	3209.11	-0.710483	0.132388	-5.36668	8.01999e-08	4.62032e-07	gene1006	PGN_0977	BAG33496.1		phosphate starvation-inducible PhoH-like protein
259	10134	-0.710018	0.12896	-5.50572	3.67653e-08	2.23767e-07	gene990	PGN_0962	BAG33481.1		threonyl-tRNA synthetase
260	3218.84	-0.708359	0.119081	-5.94855	2.70533e-09	1.87025e-08	gene1379	PGN_1342	BAG33861.1		putative SAM/TRAM family methylase protein
261	4536.62	-0.705929	0.105781	-6.6735	2.4978e-11	2.08948e-10	gene424	PGN_0410	BAG32929.1		probable RNA pseudouridylate synthase
262	1307.26	-0.702243	0.156986	-4.47329	7.7025e-06	3.19977e-05	gene868	PGN_0841	BAG33360.1		putative 4-diphosphocytidyl-2C-methyl-D-erythritol synthase
263	2780.25	-0.699011	0.12956	-5.39527	6.84222e-08	3.97935e-07	gene46	PGN_0044	BAG32563.1		GTP-binding protein
264	444.189	-0.698031	0.241876	-2.8859	0.0039029	0.00880557	gene915	PGN_0887	BAG33406.1		conserved hypothetical protein
265	258.277	-0.696563	0.182977	-3.80682	0.000140765	0.000442636	gene538	PGN_0519	BAG33038.1		probable competence protein
266	1682.58	-0.695855	0.138211	-5.03475	4.78477e-07	2.4397e-06	gene175	PGN_0169	BAG32688.1		probable metallo-beta-lactamase superfamily protein
267	1223.9	-0.683093	0.184335	-3.70571	0.000210801	0.000639026	gene1004	PGN_0975	BAG33494.1		putative ubiquinone/menaquinone biosynthesis methyltransferase
268	568.522	-0.683053	0.146752	-4.65448	3.24797e-06	1.44075e-05	gene1648	PGN_1596	BAG34115.1		probable 3'-5' exonuclease
269	1198.37	-0.673868	0.169888	-3.96653	7.29258e-05	0.000244689	gene417	PGN_0403	BAG32922.1		putative pyridoxamine-phosphate oxidase
270	617.087	-0.67168	0.158765	-4.23066	2.33006e-05	8.65856e-05	gene348	PGN_0336	BAG32855.1		immunoreactive 23 kDa antigen
271	293.114	-0.670628	0.161982	-4.14015	3.47081e-05	0.000123227	gene289	PGN_0277	BAG32796.1	hslR	putative heat shock protein 15
272	1896.85	-0.669952	0.134208	-4.99189	5.97903e-07	2.97652e-06	gene1223	PGN_1190	BAG33709.1		RNA methyltransferase
273	2680.61	-0.669474	0.161345	-4.14933	3.33448e-05	0.000118617	gene419	PGN_0405	BAG32924.1		alpha-1,2-mannosidase family protein
274	1009.18	-0.665661	0.151555	-4.39221	1.12207e-05	4.4494e-05	gene1951	PGN_1898	BAG34417.1		probable transport protein
275	4832.16	-0.663513	0.129604	-5.11955	3.06259e-07	1.60764e-06	gene2033	PGN_1980	BAG34498.1		putative NADPH-dependent glutamate synthase
276	457.491	-0.660863	0.15865	-4.16554	3.10617e-05	0.000112018	gene166	PGN_0160	BAG32679.1		thiamine biosynthesis protein
277	8000.7	-0.660354	0.136344	-4.8433	1.27702e-06	6.0609e-06	gene715	PGN_0692	BAG33211.1		phosphoserine phosphatase
278	8638.24	-0.660143	0.128089	-5.15377	2.55299e-07	1.35176e-06	gene345	PGN_0333	BAG32852.1		putative transaldolase
279	185.716	-0.653038	0.260784	-2.50413	0.0122752	0.0244437	gene508	PGN_0489	BAG33008.1		conserved hypothetical protein
280	3728.25	-0.651642	0.156987	-4.15092	3.31145e-05	0.000118027	gene176	PGN_0170	BAG32689.1		L-asparaginase
281	952.821	-0.644419	0.19132	-3.36828	0.000756388	0.00202885	gene1519	PGN_1470	BAG33989.1		putative SsrA-binding protein
282	5856.68	-0.643207	0.108499	-5.92825	3.06171e-09	2.08515e-08	gene1902	PGN_1849	BAG34368.1	rplO	50S ribosomal protein L15
283	2383.92	-0.642955	0.160878	-3.99655	6.42724e-05	0.000218861	gene1094	PGN_1062	BAG33581.1		tRNA modification GTPase
284	9462.68	-0.642456	0.090602	-7.09097	1.3318e-12	1.26417e-11	gene1212	PGN_1179	BAG33698.1		phosphotransacetylase
285	547.895	-0.641705	0.229786	-2.79262	0.00522837	0.0114711	gene1777	PGN_1725	BAG34244.1		probable polysaccharide deacetylase
286	2944.35	-0.6376	0.144143	-4.42339	9.71661e-06	3.89515e-05	gene1129	PGN_1097	BAG33616.1		conserved hypothetical protein
287	274.63	-0.63706	0.274376	-2.32185	0.020241	0.0375703	gene321	PGN_0309	BAG32828.1		probable ribonuclease P protein component
288	1838.2	-0.636683	0.137309	-4.63687	3.53732e-06	1.55033e-05	gene1939	PGN_1886	BAG34405.1		putative NAD dependent epimerase
289	1938.2	-0.636587	0.144621	-4.40176	1.07376e-05	4.27635e-05	gene144	PGN_0139	BAG32658.1		conserved hypothetical protein
290	818.034	-0.634206	0.184442	-3.43851	0.00058492	0.00160656	gene838	PGN_0812	BAG33331.1		conserved hypothetical protein
291	289.901	-0.634121	0.182764	-3.46961	0.00052121	0.00146226	gene1603	PGN_1554	BAG34073.1		conserved hypothetical protein
292	4032.61	-0.633771	0.216329	-2.92967	0.00339327	0.00779984	gene214	PGN_0207	BAG32726.1		probable stationary-phase survival protein
293	10160	-0.633697	0.118425	-5.35104	8.74521e-08	4.98047e-07	gene1264	PGN_1229	BAG33748.1		valyl-tRNA synthetase
294	5523.24	-0.63342	0.142158	-4.45576	8.35964e-06	3.4185e-05	gene522	PGN_0503	BAG33022.1		putative biotin carboxyl carrier protein
295	1599.49	-0.627676	0.123786	-5.07066	3.96437e-07	2.05162e-06	gene554	PGN_0534	BAG33053.1		putative nicotinate-nucleotide pyrophosphorylase
296	435.112	-0.625957	0.170949	-3.66167	0.000250578	0.000748873	gene1078	PGN_1046	BAG33565.1		putative DNA repair protein
297	9564.46	-0.625282	0.146488	-4.26848	1.96809e-05	7.43411e-05	gene1857	PGN_1804	BAG34323.1		Na+/H+ antiporter
298	1166.1	-0.622474	0.127897	-4.86698	1.13317e-06	5.44871e-06	gene723	PGN_0700	BAG33219.1		putative oxidoreductase Gfo/Idh/MocA family
299	1584.49	-0.621101	0.113452	-5.47455	4.38625e-08	2.64329e-07	gene1239	PGN_1204	BAG33723.1		probable aspartate-1-decarboxylase
300	1954.16	-0.616615	0.139318	-4.42595	9.60202e-06	3.86613e-05	gene897	PGN_0869	BAG33388.1		penicillin-binding protein 2
301	916.385	-0.615011	0.166776	-3.68764	0.000226342	0.000683126	gene1524	PGN_1475	BAG33994.1		probable 5'-methylthioadenosine/S-adenosylhomocysteine nucleosidase
302	424.199	-0.614279	0.189356	-3.24405	0.00117845	0.0029985	gene1523	PGN_1474	BAG33993.1		putative autoinducer-2 production protein LuxS
303	2798.19	-0.612119	0.132933	-4.60471	4.13045e-06	1.79312e-05	gene1764	PGN_1712	BAG34231.1		putative endonuclease III
304	690.849	-0.609118	0.185392	-3.28557	0.00101776	0.00266744	gene1258	PGN_1223	BAG33742.1		uracil permease
305	217.783	-0.608852	0.235786	-2.58222	0.00981658	0.0201712	gene558	PGN_0538	BAG33057.1		conserved hypothetical protein
306	4416.68	-0.607709	0.125296	-4.85018	1.23349e-06	5.8848e-06	gene294	PGN_0282	BAG32801.1		2',3'-cyclic-nucleotide 2'-phosphodiesterase precursor
307	402.567	-0.606105	0.171022	-3.54402	0.000394081	0.00114415	gene1868	PGN_1815	BAG34334.1		conserved hypothetical protein
308	7678.71	-0.605487	0.14495	-4.17723	2.95081e-05	0.000106836	gene127	PGN_0122	BAG32641.1		28 kDa outer membrane protein Omp28
309	201.699	-0.602709	0.193503	-3.11472	0.00184119	0.00450943	gene339	PGN_0327	BAG32846.1		putative DNA polymerase III epsilon chain
310	110.615	-0.599243	0.25376	-2.36146	0.0182032	0.0342736	gene1216	PGN_1183	BAG33702.1		hypothetical protein
311	5609.04	-0.597343	0.202057	-2.9563	0.0031135	0.00723849	gene11	PGN_0010	BAG32529.1		probable L-threonine-O-3-phosphate decarboxylase
312	3330.22	-0.596011	0.144238	-4.13213	3.59417e-05	0.000126625	gene373	PGN_0361	BAG32880.1		putative glycosyl transferase family 2
313	2095.63	-0.595615	0.15354	-3.87922	0.000104791	0.000339181	gene789	PGN_0766	BAG33285.1		aminotransferase class V
314	1144.1	-0.594406	0.14807	-4.01436	5.9608e-05	0.000204116	gene1276	PGN_1240	BAG33759.1		conserved hypothetical protein
315	5380.4	-0.591335	0.132137	-4.47517	7.63503e-06	3.18577e-05	gene694	PGN_0672	BAG33191.1		probable biopolymer transport protein
316	5530.52	-0.58952	0.136051	-4.33308	1.47036e-05	5.70699e-05	gene527	PGN_0508	BAG33027.1		putative aminopeptidase
317	12956.4	-0.587932	0.148712	-3.95349	7.70191e-05	0.000257011	gene425	PGN_0411	BAG32930.1		thiol-disulfide interchange protein
318	3457.09	-0.587281	0.175597	-3.34448	0.000824371	0.00220474	gene1338	PGN_1302	BAG33821.1	waaL	O-antigen ligase waaL
319	13494.7	-0.585069	0.102563	-5.70446	1.16712e-08	7.40655e-08	gene1900	PGN_1847	BAG34366.1		putative methionine aminopeptidase type I
320	7389.53	-0.585026	0.121456	-4.81676	1.45906e-06	6.84124e-06	gene1578	PGN_1529	BAG34048.1		putative oxidoreductase
321	2409.05	-0.581762	0.208115	-2.79539	0.00518371	0.0113868	gene146	PGN_0141	BAG32660.1		conserved hypothetical protein
322	43614.6	-0.580365	0.0947256	-6.12681	8.96599e-10	6.67711e-09	gene303	PGN_0291	BAG32810.1		conserved hypothetical protein
323	3198.71	-0.578878	0.135799	-4.26276	2.01918e-05	7.61139e-05	gene209	PGN_0202	BAG32721.1		probable leucine aminopeptidase precursor
324	11377.4	-0.578749	0.206166	-2.8072	0.00499742	0.0110438	gene160	PGN_0154	BAG32673.1		conserved hypothetical protein
325	1100	-0.578476	0.146998	-3.93526	8.3107e-05	0.000274976	gene2113	PGN_2054	BAG34572.1		putative glycerol-3-phosphate cytidylyltransferase
326	5169.19	-0.576771	0.137342	-4.19954	2.67461e-05	9.79979e-05	gene1087	PGN_1055	BAG33574.1	vimE	virulence modulating gene E
327	442.641	-0.573505	0.21193	-2.7061	0.00680788	0.0145872	gene404	PGN_0392	BAG32911.1		conserved hypothetical protein with competence-damaged protein domain
328	182.542	-0.569226	0.21832	-2.6073	0.00912584	0.018891	gene288	PGN_0276	BAG32795.1		hypothetical protein
329	1759.66	-0.568564	0.166284	-3.41923	0.000627983	0.001712	gene796	PGN_0773	BAG33292.1		putative lactoylglutathione lyase
330	5567.69	-0.565511	0.145506	-3.88651	0.000101698	0.000330924	gene1290	PGN_1254	BAG33773.1		hypothetical protein
331	5237.45	-0.560002	0.133469	-4.19575	2.71971e-05	9.92532e-05	gene125	PGN_0120	BAG32639.1		conserved hypothetical protein
332	684.603	-0.55915	0.182578	-3.06253	0.00219478	0.00526977	gene2089	PGN_2035	BAG34553.1		putative peptidase
333	952.591	-0.559046	0.148664	-3.76047	0.000169597	0.00052131	gene1278	PGN_1242	BAG33761.1	wzy	putative O-antigen polymerase Wzy
334	35211.9	-0.556316	0.156707	-3.55003	0.000385185	0.00112187	gene1718	PGN_1666	BAG34185.1		phosphoribosylformylglycinamidine synthase
335	4037.18	-0.551923	0.1373	-4.01983	5.82394e-05	0.000199803	gene563	PGN_0543	BAG33062.1		glutamyl-tRNA synthetase
336	685.882	-0.549123	0.168997	-3.24931	0.00115687	0.00295892	gene199	PGN_0193	BAG32712.1		putative polysaccharide deacetylase
337	1438.92	-0.547808	0.134922	-4.06018	4.90341e-05	0.000169172	gene1813	PGN_1760	BAG34279.1		putative v-type ATPase subunit D
338	194.659	-0.547356	0.200654	-2.72786	0.00637468	0.0137071	gene168	PGN_0162	BAG32681.1		conserved hypothetical protein
339	1986.18	-0.545456	0.148524	-3.67251	0.000240176	0.000721315	gene1765	PGN_1713	BAG34232.1		conserved hypothetical protein
340	16147.4	-0.545314	0.11914	-4.57709	4.71496e-06	2.02765e-05	gene1795	PGN_1743	BAG34262.1		phosphopyruvate hydratase
341	11752.9	-0.544986	0.15813	-3.44644	0.00056802	0.00157062	gene843	PGN_0817	BAG33336.1		penicillin-binding protein 1A
342	20548	-0.544498	0.122565	-4.44251	8.89147e-06	3.62788e-05	gene1412	PGN_1375	BAG33894.1		putative beta-ketoacyl-acyl carrier protein reductase
343	299.545	-0.543958	0.199013	-2.73328	0.00627078	0.0135313	gene1257	PGN_1222	BAG33741.1		conserved hypothetical protein
344	341.092	-0.538315	0.224231	-2.40071	0.0163632	0.031259	gene913	PGN_0885	BAG33404.1		probable nitroimidazole resistance protein
345	2456.25	-0.538241	0.116071	-4.63717	3.53218e-06	1.55033e-05	gene1014	PGN_0984	BAG33503.1		probable phosphatidylserine decarboxylase proenzyme
346	3640.93	-0.536361	0.11392	-4.70823	2.49876e-06	1.12199e-05	gene1357	PGN_1320	BAG33839.1		conserved hypothetical protein
347	12575.9	-0.535479	0.117623	-4.5525	5.30129e-06	2.26915e-05	gene926	PGN_0898	BAG33417.1		probable peptidylarginine deiminase
348	2932.27	-0.533883	0.148249	-3.60127	0.00031667	0.000935708	gene12	PGN_0011	BAG32530.1		conserved hypothetical protein
349	3842.71	-0.531653	0.101943	-5.21521	1.83604e-07	9.92221e-07	gene197	PGN_0191	BAG32710.1		GTP-binding protein EngA
350	222.247	-0.531219	0.199734	-2.65963	0.00782259	0.0165104	gene444	PGN_0430	BAG32949.1		putative ATP-binding component of ABC transporter protein
351	8692.3	-0.531154	0.11239	-4.72601	2.28979e-06	1.04092e-05	gene921	PGN_0893	BAG33412.1		fumarate hydratase class I anaerobic
352	2014.5	-0.529603	0.171942	-3.08013	0.0020691	0.00500738	gene695	PGN_0673	BAG33192.1		probable biopolymer transport protein
353	3129.39	-0.528852	0.136792	-3.86609	0.000110595	0.000356707	gene1057	PGN_1027	BAG33546.1		dihydroorotase
354	9826.01	-0.527815	0.135122	-3.90622	9.37529e-05	0.000307255	gene2020	PGN_1968	BAG34486.1		conserved hypothetical protein
355	7429.51	-0.527518	0.136985	-3.85092	0.000117673	0.000374265	gene693	PGN_0671	BAG33190.1		putative pyridoxal phosphate biosynthetic protein
356	4421.14	-0.527387	0.191632	-2.75208	0.00592188	0.0128694	gene1347	PGN_1310	BAG33829.1		glycogen synthase
357	1837.26	-0.526124	0.127352	-4.13127	3.60766e-05	0.000126857	gene329	PGN_0317	BAG32836.1		decarboxylating precorrin-6Y C5,15-methyltransferase
358	7299.02	-0.525358	0.096142	-5.46439	4.64493e-08	2.79001e-07	gene98	PGN_0096	BAG32615.1		aspartate kinase
359	1802.21	-0.524028	0.160748	-3.25994	0.00111435	0.00287236	gene2088	PGN_2034	BAG34552.1		probable sugar isomerase
360	10530.7	-0.522324	0.125556	-4.16009	3.18128e-05	0.000114276	gene815	PGN_0791	BAG33310.1		putative cell division trigger factor
361	1336.15	-0.522244	0.109409	-4.77333	1.812e-06	8.36168e-06	gene851	PGN_0824	BAG33343.1		tRNA nucleotidyltransferase
362	1210.16	-0.518527	0.121153	-4.27995	1.86932e-05	7.13458e-05	gene643	PGN_0621	BAG33140.1		conserved hypothetical protein
363	1601.72	-0.518366	0.133719	-3.87653	0.000105955	0.000342346	gene1167	PGN_1134	BAG33653.1		conserved hypothetical protein
364	270.832	-0.514294	0.233141	-2.20593	0.0273889	0.0488098	gene790	PGN_0767	BAG33286.1		putative ribonuclease HII
365	6759.01	-0.513027	0.14879	-3.448	0.00056476	0.00156527	gene2096	PGN_2042	BAG34560.1		DNA mismatch repair protein MutS
366	490.931	-0.511776	0.187894	-2.72375	0.00645456	0.0138626	gene167	PGN_0161	BAG32680.1		putative thiamine biosynthesis protein ThiS
367	2073.67	-0.507591	0.140932	-3.60167	0.000316178	0.000935708	gene405	PGN_0393	BAG32912.1		putative O-sialoglycoprotein endopeptidase
368	6279.74	-0.507223	0.112012	-4.5283	5.94609e-06	2.52158e-05	gene518	PGN_0499	BAG33018.1		conserved hypothetical protein
369	1564.77	-0.504063	0.143393	-3.51526	0.000439319	0.00125363	gene656	PGN_0634	BAG33153.1		3-methyl-2-oxobutanoate hydroxymethyltransferase
370	21179.1	-0.502301	0.163355	-3.0749	0.0021057	0.00507586	gene830	PGN_0805	BAG33324.1		conserved hypothetical protein
371	20397.6	-0.501868	0.105525	-4.75591	1.97554e-06	9.07064e-06	gene1120	PGN_1088	BAG33607.1	rpsA	30S ribosomal protein S1
372	2006.62	-0.499728	0.160312	-3.11722	0.00182564	0.00448335	gene2019	PGN_1967	BAG34485.1		putative sulfatase
373	4189.73	-0.495543	0.125825	-3.93834	8.20462e-05	0.000272298	gene41	PGN_0039	BAG32558.1		beta-hexosaminidase
374	959.721	-0.494351	0.160557	-3.07898	0.00207709	0.0050201	gene543	PGN_0523	BAG33042.1		conserved hypothetical protein
375	1824.34	-0.492577	0.126416	-3.89648	9.76015e-05	0.000319296	gene553	PGN_0533	BAG33052.1		putative quinolinate synthetase complex subunit A
376	780.956	-0.490005	0.154028	-3.18126	0.00146634	0.00364992	gene235	PGN_0223	BAG32742.1	wecA	glycosyl transferase family 4
377	703.859	-0.489324	0.199204	-2.4564	0.0140338	0.0273219	gene1269	PGN_1233	BAG33752.1		conserved hypothetical protein
378	993.411	-0.486909	0.12791	-3.80665	0.000140861	0.000442636	gene1040	PGN_1010	BAG33529.1		conserved hypothetical protein
379	4394.26	-0.486506	0.14974	-3.24902	0.00115805	0.00295892	gene1897	PGN_1844	BAG34363.1	rpsM	30S ribosomal protein S13
380	2438.53	-0.484601	0.121685	-3.98241	6.82195e-05	0.000230162	gene1005	PGN_0976	BAG33495.1		phosphoribosylaminoimidazole-succinocarboxamide synthase
381	1905.97	-0.484498	0.103892	-4.66346	3.10941e-06	1.38263e-05	gene1066	PGN_1035	BAG33554.1		conserved hypothetical protein with DUF1063 domain
382	2199.6	-0.481271	0.139922	-3.43957	0.000582635	0.00160268	gene33	PGN_0031	BAG32550.1		conserved hypothetical protein with RmuC domain
383	1071.13	-0.481098	0.155877	-3.08638	0.00202606	0.00491622	gene1065	PGN_1034	BAG33553.1		conserved hypothetical protein
384	35243.1	-0.480054	0.14411	-3.33115	0.000864878	0.00229631	gene829	PGN_0804	BAG33323.1		conserved hypothetical protein
385	495.56	-0.478416	0.166638	-2.87099	0.00409189	0.00919797	gene2002	PGN_1949	BAG34468.1		conserved hypothetical protein
386	1296.72	-0.475554	0.134658	-3.53157	0.000413105	0.00118659	gene2153	PGN_2090	BAG34608.1		conserved hypothetical protein
387	3789.17	-0.474718	0.110126	-4.31066	1.62766e-05	6.26444e-05	gene540	PGN_0521	BAG33040.1		conserved hypothetical protein
388	23826.2	-0.47328	0.110639	-4.27771	1.88822e-05	7.16195e-05	gene756	PGN_0733	BAG33252.1		alpha-glucan phosphorylase
389	362.491	-0.472978	0.161563	-2.92752	0.00341679	0.00783424	gene1827	PGN_1774	BAG34293.1		conserved hypothetical protein
390	186.682	-0.472467	0.210151	-2.24822	0.0245619	0.0444639	gene1402	PGN_1365	BAG33884.1		conserved hypothetical protein
391	4109.13	-0.470934	0.104811	-4.49317	7.01697e-06	2.93495e-05	gene1056	PGN_1026	BAG33545.1		glycosyl transferase family 2
392	473.019	-0.470322	0.141142	-3.33226	0.000861442	0.00229051	gene1054	PGN_1024	BAG33543.1		putative ribosome-binding factor A
393	2012.89	-0.469776	0.190876	-2.46116	0.013849	0.0270484	gene202	PGN_0196	BAG32715.1		xanthine/uracil permease
394	6053.19	-0.467897	0.197576	-2.36819	0.0178752	0.033865	gene1642	PGN_1590	BAG34109.1	rplM	putative 50S ribosomal protein L13
395	2174.35	-0.467848	0.140323	-3.33407	0.000855858	0.00227897	gene252	PGN_0240	BAG32759.1		putative ferrochelatase
396	1766.72	-0.467575	0.16563	-2.823	0.00475758	0.0106004	gene1684	PGN_1632	BAG34151.1		hypothetical protein
397	2574.6	-0.467526	0.202301	-2.31105	0.0208304	0.0385078	gene1407	PGN_1370	BAG33889.1		NAD-dependent nucleotide-diphosphate-sugar epimerase
398	1267.27	-0.466727	0.170969	-2.7299	0.00633535	0.0136545	gene714	PGN_0691	BAG33210.1		conserved hypothetical protein
399	3184.08	-0.466538	0.145129	-3.21465	0.00130602	0.00329111	gene1745	PGN_1693	BAG34212.1		selenide water dikinase
400	1486.98	-0.466332	0.165325	-2.8207	0.00479188	0.0106496	gene1636	PGN_1584	BAG34103.1		putative sodium/hydrogen antiporter
401	23326	-0.465909	0.10692	-4.35753	1.31537e-05	5.16008e-05	gene842	PGN_0816	BAG33335.1		fructose-1,6-bisphosphatase
402	8240.08	-0.464136	0.0923163	-5.02767	4.9648e-07	2.51954e-06	gene652	PGN_0630	BAG33149.1		probable cell division protein FtsA
403	1884.14	-0.462801	0.145141	-3.18864	0.00142945	0.00357752	gene1884	PGN_1831	BAG34350.1		putative GTPase
404	17622.2	-0.458489	0.104087	-4.40485	1.05855e-05	4.22499e-05	gene315	PGN_0303	BAG32822.1		putative zinc protease
405	3815.05	-0.457802	0.15123	-3.02719	0.0024684	0.00587287	gene2058	PGN_2004	BAG34522.1		conserved hypothetical protein
406	7127.34	-0.45756	0.101204	-4.52117	6.15001e-06	2.59604e-05	gene2115	PGN_2056	BAG34574.1		conserved hypothetical protein
407	1251.09	-0.456696	0.158068	-2.88924	0.0038617	0.00872335	gene1541	PGN_1492	BAG34011.1		putative pantoate-beta-alanine ligase
408	834.988	-0.455912	0.147835	-3.08393	0.00204283	0.00495034	gene1024	PGN_0994	BAG33513.1		conserved hypothetical protein
409	4125.44	-0.448928	0.137533	-3.26415	0.00109792	0.00284496	gene1859	PGN_1806	BAG34325.1		conserved hypothetical protein
410	798.158	-0.446541	0.137957	-3.2368	0.00120876	0.00306287	gene249	PGN_0237	BAG32756.1		conserved hypothetical protein
411	710.675	-0.44527	0.158092	-2.81652	0.00485467	0.0107412	gene250	PGN_0238	BAG32757.1		conserved hypothetical protein
412	8010.6	-0.444221	0.171724	-2.58684	0.00968615	0.0199382	gene1693	PGN_1641	BAG34160.1		arginine/ornithine transport system ATPase
413	1030.86	-0.441424	0.171586	-2.57262	0.0100932	0.0206141	gene1003	PGN_0974	BAG33493.1		putative shikimate 5-dehydrogenase
414	296.271	-0.439533	0.198696	-2.21209	0.0269602	0.0480925	gene178	PGN_0172	BAG32691.1		conserved hypothetical protein
415	83611.5	-0.438813	0.141261	-3.1064	0.00189382	0.00463214	gene385	PGN_0373	BAG32892.1		putative thioredoxin
416	18970.6	-0.438664	0.118384	-3.70543	0.000211032	0.000639026	gene1788	PGN_1736	BAG34255.1		putative glycogen synthase
417	6629.52	-0.43347	0.104838	-4.13465	3.55501e-05	0.000125729	gene291	PGN_0279	BAG32798.1	rplY	putative 50S ribosomal protein L25
418	682.101	-0.432825	0.171894	-2.51798	0.011803	0.0236059	gene811	PGN_0787	BAG33306.1		conserved hypothetical protein
419	5419.98	-0.432534	0.125508	-3.44626	0.000568406	0.00157062	gene411	PGN_0397	BAG32916.1		putative auxin-regulated protein
420	710.198	-0.432272	0.190258	-2.27203	0.0230846	0.0421225	gene1349	PGN_1312	BAG33831.1		probable transcriptional regulator
421	14246.5	-0.432159	0.133556	-3.23578	0.0012131	0.0030696	gene1211	PGN_1178	BAG33697.1		acetate kinase
422	854.444	-0.42995	0.115796	-3.71298	0.000204832	0.000623342	gene1410	PGN_1373	BAG33892.1		probable transcriptional regulator
423	6211.4	-0.428768	0.113805	-3.76755	0.000164855	0.000507587	gene1141	PGN_1108	BAG33627.1		putative RNA polymerase ECF-type sigma factor
424	3506.35	-0.42664	0.113686	-3.7528	0.00017487	0.000535721	gene251	PGN_0239	BAG32758.1		putative type I phosphodiesterase-nucleotide pyrophosphatase
425	4433.29	-0.425653	0.104388	-4.07762	4.55e-05	0.000157871	gene901	PGN_0873	BAG33392.1		conserved hypothetical protein
426	1045.32	-0.424858	0.171874	-2.47191	0.0134393	0.0263607	gene698	PGN_0676	BAG33195.1		putative ribosomal protein L11 methyltransferase
427	33838.1	-0.423912	0.109958	-3.85522	0.000115624	0.000368387	gene1901	PGN_1848	BAG34367.1		preprotein translocase SecY subunit
428	104454	-0.423471	0.133298	-3.17687	0.00148871	0.00369556	gene306	PGN_0294	BAG32813.1	ragB	receptor antigen B
429	16353.1	-0.421536	0.141771	-2.97336	0.00294557	0.00688301	gene733	PGN_0710	BAG33229.1		indolepyruvate ferredoxin oxidoreductase alpha subunit
430	167507	-0.420544	0.191199	-2.19951	0.027842	0.0494728	gene1289	PGN_1253	BAG33772.1		hypothetical protein
431	512.598	-0.419802	0.179024	-2.34495	0.0190299	0.0356105	gene539	PGN_0520	BAG33039.1		probable shikimate kinase
432	945.931	-0.419258	0.186303	-2.2504	0.0244234	0.0442568	gene381	PGN_0369	BAG32888.1		probable single-stranded binding protein
433	1357.42	-0.418006	0.152358	-2.74359	0.00607722	0.0131291	gene1233	PGN_1198	BAG33717.1		putative sodium-solute transporter
434	1406.78	-0.417546	0.128582	-3.24731	0.00116501	0.00297206	gene1542	PGN_1493	BAG34012.1		conserved hypothetical protein
435	1731.68	-0.416291	0.187116	-2.22477	0.0260964	0.0469633	gene692	PGN_0670	BAG33189.1		probable inorganic polyphosphate/ATP-NAD kinase
436	3799.37	-0.415081	0.185677	-2.2355	0.0253845	0.045772	gene1291	PGN_1255	BAG33774.1	rfa	putative heptosyltransferase
437	726.848	-0.414348	0.125806	-3.29354	0.000989348	0.00259668	gene1124	PGN_1092	BAG33611.1		ATP-dependent exoDNAse alpha subunit
438	1749.65	-0.412094	0.156295	-2.63665	0.00837303	0.017591	gene699	PGN_0677	BAG33196.1		putative multi antimicrobial extrusion protein MatE
439	5238.88	-0.411285	0.126345	-3.25525	0.00113292	0.00291505	gene696	PGN_0674	BAG33193.1		conserved hypothetical protein
440	64611.5	-0.408966	0.160793	-2.54343	0.0109771	0.0222703	gene1419	PGN_1381	BAG33900.1		alanyl-tRNA synthetase
441	12904.1	-0.408057	0.107483	-3.79649	0.000146762	0.000458813	gene1214	PGN_1181	BAG33700.1		probable thiol:disulfide oxidoreductase
442	5534.68	-0.406843	0.120548	-3.37495	0.000738299	0.00198614	gene2097	PGN_2043	BAG34561.1		conserved hypothetical protein
443	5865.25	-0.40569	0.107391	-3.77767	0.000158299	0.000489872	gene1535	PGN_1486	BAG34005.1		conserved hypothetical protein
444	2993.69	-0.405618	0.143405	-2.82847	0.00467705	0.0104492	gene2075	PGN_2021	BAG34539.1		orotidine 5'-phosphate decarboxylase
445	3798.68	-0.405349	0.144922	-2.79702	0.00515763	0.0113431	gene426	PGN_0412	BAG32931.1		conserved hypothetical protein
446	5260.18	-0.404637	0.102671	-3.94111	8.11041e-05	0.00026966	gene1415	PGN_1377	BAG33896.1		GTP-binding protein LepA
447	5093.55	-0.40431	0.0931149	-4.34205	1.41159e-05	5.5022e-05	gene1497	PGN_1449	BAG33968.1		inosine-5'-monophosphate dehydrogenase
448	3703.47	-0.403325	0.164833	-2.44688	0.01441	0.0280246	gene1814	PGN_1761	BAG34280.1		v-type ATPase subunit B
449	48511.8	-0.402475	0.174509	-2.30632	0.0210927	0.0388447	gene831	PGN_0806	BAG33325.1		putative MotA/TolQ/ExbB proton channel protein
450	4845.25	-0.401644	0.103967	-3.86319	0.000111918	0.000358451	gene1945	PGN_1892	BAG34411.1		conserved hypothetical protein
451	2936.14	-0.401437	0.123541	-3.24942	0.00115642	0.00295892	gene181	PGN_0175	BAG32694.1		conserved hypothetical protein
452	2010.2	-0.397359	0.11954	-3.32406	0.000887169	0.00235209	gene1855	PGN_1802	BAG34321.1		hemolysin
453	12473.4	-0.396801	0.124477	-3.18775	0.00143386	0.00358368	gene2143	PGN_2081	BAG34599.1		1-deoxy-D-xylulose 5-phosphate synthase
454	5010.82	-0.396189	0.111979	-3.53807	0.000403062	0.00116468	gene701	PGN_0679	BAG33198.1		putative tetraacyldisaccharide 4'-kinase
455	12047.8	-0.395833	0.147979	-2.67492	0.00747472	0.0159229	gene1694	PGN_1642	BAG34161.1		conserved hypothetical protein
456	299.541	-0.393442	0.155769	-2.5258	0.0115436	0.0232139	gene1851	PGN_1798	BAG34317.1		conserved hypothetical protein
457	6393.49	-0.389565	0.107362	-3.62853	0.000285038	0.000846337	gene1029	PGN_0999	BAG33518.1		putative phosphoribosylaminoimidazole carboxylase
458	3947.26	-0.389347	0.119438	-3.25984	0.00111476	0.00287236	gene1602	PGN_1553	BAG34072.1		conserved hypothetical protein
459	13925	-0.388862	0.156559	-2.4838	0.0129989	0.0256616	gene813	PGN_0789	BAG33308.1		conserved hypothetical protein
460	790.482	-0.387472	0.13738	-2.82044	0.00479583	0.0106496	gene1303	PGN_1267	BAG33786.1		conserved hypothetical protein
461	20993.2	-0.385892	0.143301	-2.69287	0.00708409	0.0151613	gene1865	PGN_1812	BAG34331.1		polyphosphate kinase
462	1110.68	-0.385086	0.171486	-2.24558	0.024731	0.0447257	gene1840	PGN_1787	BAG34306.1		probable 5-formyltetrahydrofolate cyclo-ligase
463	1808.91	-0.384918	0.109349	-3.5201	0.000431382	0.0012329	gene182	PGN_0176	BAG32695.1		conserved hypothetical protein
464	1296.69	-0.37857	0.129926	-2.91373	0.00357133	0.00816814	gene833	PGN_0807	BAG33326.1		putative DNAse related protein
465	1532.75	-0.376822	0.134707	-2.79735	0.00515244	0.0113431	gene1055	PGN_1025	BAG33544.1		conserved hypothetical protein
466	26363.9	-0.374116	0.147576	-2.53508	0.0112423	0.0227328	gene40	PGN_0038	BAG32557.1		serine hydroxymethyltransferase
467	2001.41	-0.369504	0.12088	-3.0568	0.00223714	0.00535744	gene834	PGN_0808	BAG33327.1		probable isoprenyl synthetase
468	33444	-0.368685	0.0907921	-4.06076	4.89126e-05	0.000169072	gene684	PGN_0662	BAG33181.1	serB	ATP-dependent protease La
469	2005.85	-0.366796	0.105261	-3.48465	0.000492788	0.00139104	gene529	PGN_0510	BAG33029.1		probable xanthosine triphosphate pyrophosphatase
470	1259.6	-0.366723	0.139533	-2.62822	0.00858334	0.0179347	gene1536	PGN_1487	BAG34006.1		probable dephospho-CoA kinase
471	59332.4	-0.364639	0.123591	-2.95036	0.00317404	0.00734197	gene1754	PGN_1702	BAG34221.1		protein-export membrane protein SecD/SecF
472	10131.8	-0.363317	0.0948149	-3.83186	0.000127179	0.000402405	gene1305	PGN_1269	BAG33788.1		putative electron transport protein
473	4441.14	-0.363131	0.0933387	-3.89047	0.000100051	0.000326725	gene1698	PGN_1646	BAG34165.1		seryl-tRNA synthetase
474	2150.61	-0.36284	0.106698	-3.40062	0.00067233	0.00181936	gene631	PGN_0609	BAG33128.1		probable DNA mismatch repair protein
475	10069.9	-0.362811	0.113281	-3.20275	0.00136123	0.00342056	gene1304	PGN_1268	BAG33787.1		putative oxidoreductase
476	5774.41	-0.359907	0.0981781	-3.66585	0.000246514	0.000737931	gene310	PGN_0298	BAG32817.1		putative undecaprenyl diphosphate synthase
477	17051.8	-0.358614	0.154452	-2.32185	0.0202412	0.0375703	gene1600	PGN_1551	BAG34070.1	recQI	ATP-dependent DNA helicase RecQ
478	5593.04	-0.35747	0.143618	-2.48903	0.0128092	0.0253144	gene1340	PGN_1304	BAG33823.1		conserved hypothetical protein
479	1656.23	-0.356751	0.130727	-2.72899	0.00635292	0.0136763	gene719	PGN_0696	BAG33215.1		probable hydrolase
480	6088.29	-0.355493	0.134914	-2.63496	0.00841482	0.0176586	gene2076	PGN_2022	BAG34540.1		peptide chain release factor 1
481	2534.69	-0.352468	0.119893	-2.93986	0.00328361	0.0075763	gene1019	PGN_0989	BAG33508.1		putative methyltransferase
482	1786.99	-0.351937	0.133775	-2.63081	0.00851825	0.0178348	gene1158	PGN_1125	BAG33644.1		conserved hypothetical protein
483	2586.05	-0.351637	0.113866	-3.08817	0.00201395	0.00489981	gene1883	PGN_1830	BAG34349.1		putative TonB-dependent receptor
484	5560.4	-0.348998	0.140678	-2.48083	0.0131076	0.0258077	gene736	PGN_0713	BAG33232.1		saccharopine dehydrogenase
485	3211.74	-0.348775	0.10157	-3.43384	0.000595104	0.00163208	gene2148	PGN_2085	BAG34603.1		putative Fe-S oxidoreductases
486	2299.37	-0.347955	0.112031	-3.10588	0.00189714	0.00463409	gene2026	PGN_1973	BAG34491.1		probable phosphoglycerate mutase
487	8169.68	-0.345457	0.133973	-2.57856	0.00992133	0.0203082	gene2095	PGN_2041	BAG34559.1		putative alkaline protease AprF
488	14241.4	-0.344707	0.155785	-2.21271	0.0269176	0.0480634	gene140	PGN_0135	BAG32654.1		putative H+/peptide symporter
489	8042.31	-0.344476	0.0994204	-3.46484	0.000530544	0.00148617	gene528	PGN_0509	BAG33028.1		immunoreactive 84 kDa antigen
490	2487.13	-0.343348	0.106305	-3.22983	0.00123862	0.00312556	gene1202	PGN_1169	BAG33688.1		D-lysine 5,6-aminomutase alpha subunit
491	20325.8	-0.341885	0.102121	-3.34786	0.000814395	0.00218124	gene1507	PGN_1458	BAG33977.1		preprotein translocase SecA subunit
492	2097.59	-0.340111	0.122813	-2.76934	0.00561691	0.0122357	gene885	PGN_0857	BAG33376.1		conserved hypothetical protein
493	8369.55	-0.340045	0.0915186	-3.71559	0.000202734	0.000617983	gene1351	PGN_1314	BAG33833.1		ATP-dependent DNA helicase
494	1160.22	-0.339377	0.137603	-2.46635	0.0136496	0.0266875	gene210	PGN_0203	BAG32722.1		probable SufE Fe/S-cluster-related protein
495	1367.21	-0.338462	0.150253	-2.25262	0.0242833	0.0440466	gene1786	PGN_1734	BAG34253.1		nucleoside permease NupG
496	1908.29	-0.335798	0.147045	-2.28364	0.0223925	0.0410641	gene1929	PGN_1876	BAG34395.1		putative ABC transporter membrane protein
497	6984.27	-0.335241	0.108589	-3.08723	0.0020203	0.00490873	gene1030	PGN_1000	BAG33519.1		putative glycine cleavage system H protein
498	3769.05	-0.334973	0.13198	-2.53806	0.0111468	0.0225645	gene658	PGN_0636	BAG33155.1	rpmE	50S ribosomal protein L31
499	924.919	-0.334264	0.127459	-2.62253	0.00872807	0.0181909	gene1169	PGN_1136	BAG33655.1		probable GTP-cyclohydrolase protein
500	4569.68	-0.328574	0.108964	-3.01544	0.00256604	0.00607364	gene839	PGN_0813	BAG33332.1		GTP-binding protein
501	1269.82	-0.327691	0.131548	-2.49104	0.012737	0.0252249	gene2093	PGN_2039	BAG34557.1		conserved hypothetical protein
502	1965.83	-0.32663	0.1472	-2.21895	0.0264899	0.0474848	gene382	PGN_0370	BAG32889.1		conserved hypothetical protein
503	8662.75	-0.325516	0.10591	-3.07353	0.00211545	0.00509265	gene1413	PGN_1376	BAG33895.1		putative transcriptional regulator
504	16289.6	-0.324006	0.12561	-2.57947	0.00989529	0.0202776	gene308	PGN_0296	BAG32815.1		conserved hypothetical protein
505	1117.9	-0.323104	0.125134	-2.58206	0.00982136	0.0201712	gene924	PGN_0896	BAG33415.1		probable D-alanyl-D-alanine carboxypeptidase
506	1061.9	-0.317119	0.131818	-2.40573	0.0161402	0.0308912	gene691	PGN_0669	BAG33188.1		ABC transporter ATP-binding protein
507	949.044	-0.317001	0.125657	-2.52275	0.0116442	0.0233393	gene1146	PGN_1113	BAG33632.1	ruvC	putative crossover junction endodeoxyribonuclease RuvC
508	3314.27	-0.316787	0.127189	-2.49067	0.0127501	0.0252249	gene1111	PGN_1079	BAG33598.1		GDP-fucose synthetase
509	12240.4	-0.315052	0.134306	-2.34578	0.0189872	0.035567	gene1895	PGN_1842	BAG34361.1	rpsD	30S ribosomal protein S4
510	3193.19	-0.314862	0.121988	-2.58108	0.00984917	0.0202057	gene818	PGN_0794	BAG33313.1		conserved hypothetical protein
511	1432.25	-0.314261	0.111333	-2.8227	0.0047621	0.0106004	gene1409	PGN_1372	BAG33891.1		conserved hypothetical protein
512	46387.7	-0.312471	0.0904794	-3.45351	0.000553342	0.00154296	gene903	PGN_0875	BAG33394.1	gyrA	DNA gyrase A subunit
513	10465.3	-0.311324	0.133531	-2.33148	0.0197281	0.036767	gene634	PGN_0612	BAG33131.1		phosphoserine aminotransferase
514	4388.35	-0.306178	0.115038	-2.66153	0.00777866	0.0164366	gene1494	PGN_1446	BAG33965.1		conserved hypothetical protein
515	20306.9	-0.304429	0.109101	-2.79035	0.00526507	0.0115378	gene1853	PGN_1800	BAG34319.1		urocanate hydratase
516	1449.59	-0.303787	0.118766	-2.55786	0.0105318	0.0214143	gene1615	PGN_1566	BAG34085.1		conserved hypothetical protein
517	16185.2	-0.302309	0.119351	-2.53294	0.011311	0.0228465	gene2099	PGN_2045	BAG34563.1		phenylalanyl-tRNA synthetase beta subunit
518	8602.46	-0.299984	0.112318	-2.67083	0.00756631	0.0160806	gene1553	PGN_1504	BAG34023.1		adenylosuccinate synthetase
519	2294.11	-0.299283	0.107391	-2.78686	0.00532212	0.011635	gene1052	PGN_1022	BAG33541.1		putative thymidine kinase
520	3098.15	-0.295397	0.101095	-2.92198	0.00347811	0.00796488	gene328	PGN_0316	BAG32835.1		precorrin-4 C11-methyltransferase
521	3927.07	-0.289804	0.108594	-2.6687	0.00761461	0.0161085	gene817	PGN_0793	BAG33312.1		4-alpha-glucanotransferase
522	3890.43	-0.287495	0.129825	-2.21448	0.0267956	0.047939	gene1846	PGN_1793	BAG34312.1		conserved hypothetical protein
523	8181.68	-0.286339	0.116083	-2.46668	0.0136373	0.0266875	gene1601	PGN_1552	BAG34071.1		putative peptidyl-prolyl cis-trans isomerase
524	2032.71	-0.285604	0.116139	-2.45914	0.0139268	0.0271714	gene914	PGN_0886	BAG33405.1		putative cation efflux protein
525	4506.96	-0.283916	0.117675	-2.41272	0.0158339	0.0304654	gene734	PGN_0711	BAG33230.1		putative oxidoreductase short chain dehydrogenase/reductase family
526	4386.6	-0.282954	0.109352	-2.58755	0.00966621	0.0199196	gene784	PGN_0761	BAG33280.1		ribosomal large subunit pseudouridine synthase
527	836.873	-0.280991	0.117736	-2.38663	0.0170038	0.0323143	gene398	PGN_0386	BAG32905.1		probable 3-dehydroquinate dehydratase type II
528	1834.76	-0.279542	0.119636	-2.33661	0.0194596	0.0363405	gene1041	PGN_1011	BAG33530.1		xanthine/uracil/vitamin C permease
529	3612.03	-0.270167	0.105236	-2.56725	0.010251	0.020913	gene1836	PGN_1783	BAG34302.1		conserved hypothetical protein
530	9282.62	-0.269852	0.0944027	-2.85852	0.00425616	0.00955551	gene1017	PGN_0987	BAG33506.1		prolyl-tRNA synthetase
531	5797.36	-0.239384	0.103019	-2.32367	0.0201429	0.0374638	gene412	PGN_0398	BAG32917.1		ABC transporter ATP-binding protein MsbA family
532	3116.01	-0.22434	0.0946682	-2.36975	0.0178002	0.0337928	gene697	PGN_0675	BAG33194.1		conserved hypothetical protein
533	55112.4	-0.22367	0.0871378	-2.56686	0.0102624	0.020913	gene750	PGN_0727	BAG33246.1		4-hydroxybutyryl-CoA dehydratase
534	10806.8	-0.218501	0.0923842	-2.36514	0.0180234	0.034083	gene372	PGN_0360	BAG32879.1		tyrosyl-tRNA synthetase
535	13234.5	-0.198639	0.0876139	-2.26721	0.0233776	0.0425723	gene1489	PGN_1441	BAG33960.1		glutamine-dependent NAD synthetase
536	10514.7	-0.197408	0.0870189	-2.26857	0.0232948	0.0424637	gene403	PGN_0391	BAG32910.1		conserved hypothetical protein

## Sheet: Down in wt community
P. gingivalis genes downregulated in WT compared to ΔinlJ when in a community with C. albicans
	baseMean	log2FoldChange	lfcSE	stat	pvalue	padj	gene_id	locus_tag	product_accession	symbol	description
1	22.5266	3.70783	0.508601	7.29025	3.0939e-13	2.16573e-11	gene97	PGN_0095	BAG32614.1		hypothetical protein
2	22.4249	2.85015	0.506034	5.63233	1.77793e-08	4.32887e-07	gene74	PGN_0072	BAG32591.1		hypothetical protein
3	24.704	2.79889	0.487143	5.74552	9.16398e-09	2.40555e-07	gene77	PGN_0075	BAG32594.1		conserved hypothetical protein
4	3339.11	2.73428	0.265123	10.3133	6.1388e-25	2.61718e-22	gene1820	PGN_1767	BAG34286.1		immunoreactive 46 kDa antigen
5	39.3842	2.69179	0.468152	5.74982	8.93406e-09	2.38242e-07	gene75	PGN_0073	BAG32592.1	traA	putative conserved protein found in conjugate transposon TraA
6	1185.17	2.63902	0.230503	11.449	2.37932e-30	1.99863e-27	gene67	PGN_0065	BAG32584.1	traG	conserved protein found in conjugate transposon TraG
7	84.6181	2.52931	0.320748	7.88565	3.12891e-15	5.50682e-13	gene739	PGN_0716	BAG33235.1		ABC transporter permease
8	115.703	2.51299	0.432847	5.80573	6.40879e-09	1.82488e-07	gene738	PGN_0715	BAG33234.1		outer membrane efflux protein
9	58.629	2.4791	0.345476	7.17591	7.18285e-13	4.64122e-11	gene71	PGN_0069	BAG32588.1	traA	probable conserved protein found in conjugate transposon TraA
10	82.5578	2.45473	0.393636	6.23603	4.48805e-10	1.63911e-08	gene2062	PGN_2008	BAG34526.1		conserved hypothetical protein
11	14.1495	2.45453	0.551076	4.45407	8.42571e-06	0.000113235	gene76	PGN_0074	BAG32593.1		conserved hypothetical protein
12	58.2168	2.41427	0.392018	6.15857	7.34043e-10	2.62381e-08	gene95	PGN_0093	BAG32612.1		conserved hypothetical protein
13	893.331	2.18424	0.34699	6.29482	3.07764e-10	1.14899e-08	gene186	PGN_0180	BAG32699.1	fimA	FimA type I fimbrilin
14	287.857	2.15796	0.282925	7.62732	2.3968e-14	2.87616e-12	gene96	PGN_0094	BAG32613.1		putative bacteriophage integrase
15	32.1929	2.13239	0.477585	4.46495	8.00879e-06	0.000108506	gene72	PGN_0070	BAG32589.1		hypothetical protein
16	1777.43	2.13167	0.291736	7.30687	2.73442e-13	1.99732e-11	gene679	PGN_0657	BAG33176.1		conserved hypothetical protein
17	76.3236	2.12714	0.347128	6.12783	8.90884e-10	3.11809e-08	gene741	PGN_0718	BAG33237.1		putative ABC transporter permease protein
18	664.488	2.10226	0.269633	7.79674	6.35286e-15	9.70254e-13	gene85	PGN_0083	BAG32602.1		conserved hypothetical protein
19	1361.36	2.10086	0.2721	7.72093	1.15486e-14	1.49244e-12	gene86	PGN_0084	BAG32603.1		DNA topoisomerase I
20	4308.44	2.05523	0.347175	5.91987	3.22197e-09	1.00239e-07	gene1596	PGN_1547	BAG34066.1		conserved hypothetical protein
21	2236.55	2.04641	0.264956	7.72357	1.13117e-14	1.49244e-12	gene2130	PGN_2071	BAG34589.1		probable ketopantoate reductase ApbA/PanE
22	19.8075	2.03902	0.514749	3.96119	7.45771e-05	0.000803138	gene73	PGN_0071	BAG32590.1		hypothetical protein
23	74.2857	2.03296	0.347015	5.85841	4.67307e-09	1.37733e-07	gene94	PGN_0092	BAG32611.1		conserved hypothetical protein
24	40.1579	2.0256	0.35871	5.64689	1.63374e-08	4.09654e-07	gene742	PGN_0719	BAG33238.1		probable ABC transporter permease protein
25	21752.5	2.00153	0.254006	7.87985	3.27787e-15	5.50682e-13	gene1785	PGN_1733	BAG34252.1	hagA	hemagglutinin protein HagA
26	183.564	1.99163	0.24881	8.00464	1.19821e-15	3.355e-13	gene678	PGN_0656	BAG33175.1		conserved hypothetical protein
27	73.1963	1.9834	0.336417	5.89566	3.73182e-09	1.11955e-07	gene64	PGN_0062	BAG32581.1	traK	putative conserved protein found in conjugate transposon TraK
28	4525.27	1.9542	0.275849	7.08432	1.39726e-12	8.15521e-11	gene400	PGN_0388	BAG32907.1		putative thiol peroxidase
29	8963.33	1.95091	0.189192	10.3118	6.23137e-25	2.61718e-22	gene659	PGN_0637	BAG33156.1		putative heat shock-related protease htrA protein
30	209.4	1.94137	0.25846	7.51129	5.85485e-14	5.76492e-12	gene65	PGN_0063	BAG32582.1	traJ	conserved transmembrane protein found in conjugate transposon TraJ
31	140.801	1.89902	0.412279	4.60615	4.10184e-06	5.99226e-05	gene1063	PGN_1032	BAG33551.1		conserved hypothetical protein
32	1543.05	1.87651	0.266096	7.05201	1.7635e-12	9.55704e-11	gene512	PGN_0493	BAG33012.1		hypothetical protein
33	161.023	1.87304	0.479336	3.90757	9.32287e-05	0.000985058	gene996	PGN_0968	BAG33487.1		conserved hypothetical protein
34	829.785	1.85437	0.265687	6.97952	2.96188e-12	1.55498e-10	gene1529	PGN_1480	BAG33999.1		conserved hypothetical protein with DUF389 domain
35	3264.51	1.84479	0.261062	7.0665	1.58893e-12	8.89802e-11	gene1528	PGN_1479	BAG33998.1	dpp7	dipeptidyl peptidase 7
36	1008.52	1.83975	0.333974	5.50867	3.61565e-08	8.32094e-07	gene1597	PGN_1548	BAG34067.1		conserved hypothetical protein
37	242.104	1.83206	0.283311	6.4666	1.00233e-10	4.2098e-09	gene2060	PGN_2006	BAG34524.1		nicotinate phosphoribosyltransferase
38	3766.62	1.83098	0.304462	6.01383	1.81186e-09	5.87483e-08	gene70	PGN_0068	BAG32587.1		hypothetical protein
39	138.143	1.80874	0.375404	4.81812	1.44914e-06	2.36202e-05	gene66	PGN_0064	BAG32583.1	traI	putative conserved protein found in conjugate transposon TraI
40	134.521	1.78972	0.465417	3.84541	0.000120352	0.00122723	gene998	PGN_0970	BAG33489.1		putative RNA polymerase sigma-70 factor ECF subfamily
41	1456.31	1.7722	0.316796	5.59414	2.21723e-08	5.24641e-07	gene35	PGN_0033	BAG32552.1		thioredoxin
42	876.049	1.76546	0.275857	6.39993	1.55453e-10	6.2181e-09	gene1768	PGN_1716	BAG34235.1	dnaJ	chaperone protein DnaJ
43	141.067	1.744	0.246214	7.08329	1.40775e-12	8.15521e-11	gene185	PGN_0179	BAG32698.1		60 kDa protein
44	189.957	1.73616	0.328238	5.28935	1.22751e-07	2.45503e-06	gene1769	PGN_1717	BAG34236.1		conserved hypothetical protein
45	17.2127	1.72224	0.551595	3.12229	0.00179452	0.0112914	gene87	PGN_0085	BAG32604.1		hypothetical protein
46	8141.96	1.72077	0.272174	6.32232	2.5767e-10	9.83829e-09	gene511	PGN_0492	BAG33011.1		cation-transporting ATPase
47	5153.25	1.70004	0.349847	4.85938	1.17755e-06	1.9587e-05	gene1500	PGN_1452	BAG33971.1	groEL	chaperonin GroEL
48	1924.27	1.69123	0.317796	5.32176	1.02767e-07	2.13147e-06	gene1474	PGN_1430	BAG33949.1		putative transmembrane Acr-type transport protein
49	359.493	1.68592	0.313583	5.37632	7.60223e-08	1.61668e-06	gene1767	PGN_1715	BAG34234.1	grpE	putative chaperone protein GrpE
50	16.0116	1.68103	0.495241	3.39437	0.000687867	0.00506849	gene60	PGN_0058	BAG32577.1		probable conserved protein found in conjugate transposon
51	63.0375	1.67739	0.354921	4.72608	2.28897e-06	3.59389e-05	gene2061	PGN_2007	BAG34525.1		probable nicotinamide-nucleotide adenylyltransferase
52	641.04	1.67159	0.262464	6.36882	1.90485e-10	7.44219e-09	gene2084	PGN_2030	BAG34548.1		conserved hypothetical protein
53	776.959	1.67038	0.328248	5.08876	3.6041e-07	6.65372e-06	gene1476	PGN_1432	BAG33951.1		probable outer membrane efflux protein
54	102.436	1.67004	0.293907	5.68222	1.32954e-08	3.4125e-07	gene69	PGN_0067	BAG32586.1	traF	probable conserved transmembrane protein found in conjugate transposon TraE
55	1319.19	1.66612	0.222023	7.50428	6.1767e-14	5.76492e-12	gene705	PGN_0683	BAG33202.1		TonB-linked receptor Tlr
56	1196.94	1.66271	0.222694	7.46637	8.24378e-14	6.92478e-12	gene509	PGN_0490	BAG33009.1		putative DNA-damage-inducible protein F
57	5113.59	1.66207	0.306445	5.42372	5.8371e-08	1.30751e-06	gene745	PGN_0722	BAG33241.1		conserved hypothetical protein
58	44.7553	1.65827	0.508379	3.26188	0.00110675	0.00758916	gene1385	PGN_1348	BAG33867.1		conserved hypothetical protein
59	580.308	1.64037	0.240144	6.83079	8.44456e-12	4.05339e-10	gene865	PGN_0838	BAG33357.1		conserved hypothetical protein
60	473.154	1.63159	0.206054	7.91826	2.40849e-15	5.05784e-13	gene676	PGN_0654	BAG33173.1		conserved hypothetical protein
61	45.8864	1.62692	0.392215	4.14804	3.35339e-05	0.000391718	gene93	PGN_0091	BAG32610.1		hypothetical protein
62	1424.11	1.62585	0.252525	6.43836	1.20775e-10	4.94882e-09	gene81	PGN_0079	BAG32598.1		conserved hypothetical protein with DUF1016 domain
63	782.723	1.61783	0.204291	7.91923	2.38986e-15	5.05784e-13	gene510	PGN_0491	BAG33010.1		probable phosphotyrosine protein phosphatase
64	11904.4	1.61672	0.279273	5.78902	7.07979e-09	1.98234e-07	gene1241	PGN_1206	BAG33725.1		putative methylenetetrahydrofolate dehydrogenase/methenyltetrahydrofolate cyclohydrolase
65	992.845	1.61166	0.337024	4.78203	1.73535e-06	2.75036e-05	gene1577	PGN_1528	BAG34047.1		conserved hypothetical protein
66	160.182	1.61052	0.278715	5.77837	7.54278e-09	2.07736e-07	gene2064	PGN_2010	BAG34528.1		putative secreted protein
67	3987.46	1.60678	0.218145	7.36565	1.76282e-13	1.34616e-11	gene307	PGN_0295	BAG32814.1		C-terminal domain of Arg- and Lys-gingipain proteinase
68	95.7642	1.60237	0.347685	4.60868	4.05225e-06	5.97174e-05	gene1986	PGN_1933	BAG34452.1		conserved hypothetical protein
69	8467.4	1.59941	0.326855	4.89333	9.91456e-07	1.71716e-05	gene585	PGN_0564	BAG33083.1	sod	superoxide dismutase Fe-Mn
70	182.562	1.59308	0.344132	4.62928	3.66936e-06	5.50277e-05	gene1384	PGN_1347	BAG33866.1		putative TonB-dependent receptor exported protein
71	332.3	1.57917	0.305529	5.16866	2.35783e-07	4.45073e-06	gene1218	PGN_1185	BAG33704.1		conserved hypothetical protein
72	470.43	1.57097	0.209088	7.51344	5.75935e-14	5.76492e-12	gene2059	PGN_2005	BAG34523.1		conserved hypothetical protein
73	126.518	1.56969	0.407524	3.85176	0.00011727	0.00121614	gene335	PGN_0323	BAG32842.1		conserved hypothetical protein
74	177.574	1.5613	0.59593	2.61993	0.00879471	0.0415031	gene1850	PGN_1797	BAG34316.1		conserved hypothetical protein
75	94.8025	1.55503	0.289074	5.37934	7.4761e-08	1.61024e-06	gene1381	PGN_1344	BAG33863.1		conserved hypothetical protein
76	27.5432	1.53286	0.522642	2.9329	0.00335815	0.0191855	gene332	PGN_0320	BAG32839.1		conserved hypothetical protein
77	5542.88	1.5289	0.20427	7.48474	7.16905e-14	6.33895e-12	gene1219	PGN_1186	BAG33705.1	rprY	putative DNA-binding response regulator RprY
78	823.28	1.52842	0.290237	5.26613	1.3933e-07	2.69051e-06	gene2086	PGN_2032	BAG34550.1		putative alpha-galactosidase
79	1425.92	1.52579	0.316072	4.82735	1.3836e-06	2.27887e-05	gene44	PGN_0042	BAG32561.1		probable phosphatidate cytidylyltransferase
80	10542.6	1.52548	0.285667	5.34008	9.29074e-08	1.95106e-06	gene626	PGN_0604	BAG33123.1		ferritin
81	10.2965	1.51971	0.553044	2.74791	0.00599768	0.0306264	gene92	PGN_0090	BAG32609.1		hypothetical protein
82	62.0587	1.514	0.372403	4.06548	4.79342e-05	0.000543617	gene464	PGN_0445	BAG32964.1		membrane fusion efflux protein
83	54.0715	1.50771	0.344014	4.38272	1.17208e-05	0.000150313	gene468	PGN_0449	BAG32968.1		conserved hypothetical protein
84	357.563	1.50733	0.258672	5.82719	5.63682e-09	1.63273e-07	gene587	PGN_0566	BAG33085.1		probable thioesterase protein
85	125.15	1.50705	0.346756	4.34614	1.38555e-05	0.000176343	gene1473	PGN_1429	BAG33948.1		conserved hypothetical protein
86	823.234	1.50681	0.287861	5.23452	1.6541e-07	3.15783e-06	gene2083	PGN_2029	BAG34547.1		conserved hypothetical protein
87	209.069	1.50615	0.284506	5.29389	1.19739e-07	2.42363e-06	gene586	PGN_0565	BAG33084.1		conserved hypothetical protein
88	10.7084	1.49813	0.543933	2.75425	0.00588268	0.030229	gene91	PGN_0089	BAG32608.1		hypothetical protein
89	14.9322	1.49685	0.502804	2.977	0.00291083	0.0170986	gene63	PGN_0061	BAG32580.1		hypothetical protein
90	93.8178	1.48504	0.357952	4.1487	3.34375e-05	0.000391718	gene743	PGN_0720	BAG33239.1		putative ABC transporter permease protein
91	25.5464	1.48418	0.415764	3.56976	0.000357304	0.0029425	gene116	PGN_0112	BAG32631.1		partial transposase Orf1 in ISPg5
92	1301.64	1.47459	0.289396	5.0954	3.48013e-07	6.49623e-06	gene2085	PGN_2031	BAG34549.1		L-serine dehydratase
93	52.5829	1.46404	0.342912	4.26945	1.95957e-05	0.000242065	gene744	PGN_0721	BAG33240.1		putative ABC transporter ATP-binding protein
94	10.9102	1.46327	0.575167	2.54408	0.0109565	0.0488246	gene999	PGN_0971	BAG33490.1		transposase in ISPg1
95	213.024	1.44017	0.37015	3.89077	9.99276e-05	0.00104924	gene1380	PGN_1343	BAG33862.1		probable ABC transporter ATP-binding protein
96	1555.29	1.43583	0.343363	4.18168	2.89365e-05	0.00035227	gene1081	PGN_1049	BAG33568.1		putative alkaline phosphatase
97	34.398	1.43147	0.534677	2.67726	0.00742268	0.0361452	gene30	PGN_0028	BAG32547.1		hypothetical protein
98	23.9797	1.42781	0.508491	2.80794	0.00498596	0.0265918	gene1383	PGN_1346	BAG33865.1		putative transcriptional regulator
99	118.937	1.42319	0.240623	5.91459	3.32696e-09	1.01624e-07	gene82	PGN_0080	BAG32599.1		probable tetracycline resistance element mobilization regulatory protein RteC
100	53.1067	1.42142	0.523066	2.71748	0.00657805	0.0327927	gene583	PGN_0562	BAG33081.1		conserved hypothetical protein
101	47.862	1.40915	0.328401	4.29093	1.77924e-05	0.000223069	gene1382	PGN_1345	BAG33864.1		conserved hypothetical protein
102	1419.76	1.40881	0.316418	4.45237	8.4926e-06	0.000113235	gene414	PGN_0400	BAG32919.1		conserved hypothetical protein
103	2031.57	1.40123	0.242728	5.77284	7.79462e-09	2.11209e-07	gene371	PGN_0359	BAG32878.1		putative ABC transporter permease protein
104	276.598	1.40042	0.263463	5.31545	1.06393e-07	2.17977e-06	gene1890	PGN_1837	BAG34356.1		conserved hypothetical protein
105	5692.85	1.39268	0.209413	6.6504	2.92297e-11	1.32719e-09	gene2124	PGN_2065	BAG34583.1		putative Lys- and Rgp- gingipain domain protein
106	85.4434	1.39224	0.429456	3.24187	0.0011875	0.00800656	gene331	PGN_0319	BAG32838.1		probable RNA polymerase sigma-70 factor ECF subfamily
107	75.3391	1.38662	0.3804	3.64516	0.00026723	0.00229054	gene945	PGN_0917	BAG33436.1		tyrosine type site-specific recombinase
108	366.921	1.38119	0.295156	4.67951	2.87562e-06	4.35229e-05	gene1576	PGN_1527	BAG34046.1		conserved hypothetical protein
109	71.8445	1.38089	0.313335	4.40709	1.04768e-05	0.000137595	gene565	PGN_0545	BAG33064.1		putative sulfatase
110	55.8608	1.35578	0.346768	3.90974	9.23944e-05	0.000982421	gene156	PGN_0151	BAG32670.1		conserved hypothetical protein
111	36.0001	1.35537	0.391233	3.46435	0.000531519	0.00407741	gene2152	PGN_2089	BAG34607.1		conserved hypothetical protein
112	689.328	1.35007	0.244872	5.51338	3.51998e-08	8.21328e-07	gene507	PGN_0488	BAG33007.1		conserved hypothetical protein
113	957.144	1.34445	0.274393	4.89973	9.59699e-07	1.67947e-05	gene588	PGN_0567	BAG33086.1	prtC	collagenase
114	1052.07	1.34415	0.177515	7.57202	3.67462e-14	4.11557e-12	gene918	PGN_0890	BAG33409.1		putative TonB-dependent outer membrane receptor protein
115	3550.32	1.33465	0.219437	6.08214	1.1859e-09	3.98462e-08	gene590	PGN_0569	BAG33088.1		S-adenosylmethionine:tRNA ribosyltransferase-isomerase
116	17.5617	1.32763	0.447156	2.96905	0.00298723	0.0174255	gene677	PGN_0655	BAG33174.1		conserved hypothetical protein
117	1110.86	1.32428	0.21704	6.10157	1.05035e-09	3.60119e-08	gene84	PGN_0082	BAG32601.1		probable transcriptional regulator AraC family
118	29.7912	1.32095	0.46017	2.87057	0.00409738	0.0227109	gene775	PGN_0752	BAG33271.1		hypothetical protein
119	4220.12	1.31968	0.198176	6.65913	2.75449e-11	1.28543e-09	gene1353	PGN_1316	BAG33835.1	uvrAI	excinuclease ABC A subunit
120	140.969	1.31931	0.360565	3.65899	0.000253211	0.00220412	gene1771	PGN_1719	BAG34238.1		conserved hypothetical protein with appr-1-p processing enzyme domain
121	337.091	1.31688	0.294304	4.47458	7.65626e-06	0.00010543	gene1770	PGN_1718	BAG34237.1		probable UDP-2,3-diacylglucosamine hydrolase
122	35.3377	1.31592	0.38207	3.44418	0.000572795	0.00437407	gene2154	PGN_2091	BAG34609.1		conserved hypothetical protein
123	72.7881	1.30479	0.414312	3.1493	0.00163664	0.0104945	gene2153	PGN_2090	BAG34608.1		conserved hypothetical protein
124	499.801	1.30363	0.314187	4.14924	3.33587e-05	0.000391718	gene83	PGN_0081	BAG32600.1		putative Na driven multidrug efflux pump
125	420.15	1.30263	0.373921	3.48372	0.000494505	0.00382843	gene1499	PGN_1451	BAG33970.1	groES	chaperonin GroES
126	1005.85	1.29352	0.324891	3.98139	6.85143e-05	0.000747429	gene1575	PGN_1526	BAG34045.1		conserved hypothetical protein
127	147.975	1.2883	0.320194	4.02351	5.73372e-05	0.000629585	gene80	PGN_0078	BAG32597.1		hypothetical protein
128	44.4071	1.28696	0.503721	2.55492	0.0106214	0.0479674	gene1721	PGN_1669	BAG34188.1		transposase in ISPg1
129	1736.07	1.28002	0.332902	3.84504	0.000120532	0.00122723	gene385	PGN_0373	BAG32892.1		putative thioredoxin
130	24.8596	1.26675	0.439848	2.87997	0.00397718	0.0221982	gene219	PGN_0212	BAG32731.1		transposase in ISPg1
131	1708.78	1.26023	0.328804	3.83277	0.000126711	0.00126612	gene1256	PGN_1221	BAG33740.1		probable ATP:corrinoid adenosyltransferase
132	116.252	1.25628	0.342785	3.66494	0.000247401	0.00217406	gene2151	PGN_2088	BAG34606.1		conserved hypothetical protein
133	1024.25	1.25016	0.265447	4.70963	2.4817e-06	3.83945e-05	gene370	PGN_0358	BAG32877.1		putative ABC transporter ATP-binding protein
134	7771.11	1.24401	0.255769	4.8638	1.15154e-06	1.93459e-05	gene1289	PGN_1253	BAG33772.1		hypothetical protein
135	501.766	1.23877	0.351388	3.52538	0.000422875	0.00335774	gene1082	PGN_1050	BAG33569.1		conserved hypothetical protein
136	5735.22	1.23544	0.322212	3.83426	0.000125945	0.00126612	gene1144	PGN_1111	BAG33630.1		formate-tetrahydrofolate ligase
137	77.1903	1.23295	0.468097	2.63395	0.00843968	0.0401662	gene1978	PGN_1925	BAG34444.1		conserved hypothetical protein
138	127.776	1.22668	0.274649	4.46636	7.9563e-06	0.000108506	gene466	PGN_0447	BAG32966.1		putative ABC transporter permease protein
139	373.1	1.22439	0.24531	4.9912	6.00053e-07	1.07243e-05	gene589	PGN_0568	BAG33087.1		2-amino-4-hydroxy-6-hydroxymethyldihydropteridine pyrophosphokinase
140	960.863	1.22138	0.302873	4.03263	5.51566e-05	0.000613663	gene964	PGN_0936	BAG33455.1		putative glycerate dehydrogenase
141	88.9054	1.21795	0.327011	3.7245	0.000195706	0.00184711	gene2065	PGN_2011	BAG34529.1		putative helicase
142	1462.04	1.2155	0.268961	4.51924	6.20611e-06	8.76157e-05	gene1460	PGN_1416	BAG33935.1		probable lysyl endopeptidase precursor
143	69.7851	1.21058	0.364219	3.32378	0.000888078	0.00629524	gene62	PGN_0060	BAG32579.1	traM	conserved protein found in conjugate transposon TraM
144	165.912	1.20108	0.337357	3.56026	0.000370485	0.00303617	gene79	PGN_0077	BAG32596.1		hypothetical protein
145	2021.18	1.19759	0.18039	6.63889	3.16053e-11	1.39729e-09	gene1215	PGN_1182	BAG33701.1		conserved hypothetical protein
146	565.619	1.19622	0.254037	4.70886	2.49107e-06	3.83945e-05	gene819	PGN_0795	BAG33314.1		conserved hypothetical protein
147	22.4258	1.19582	0.458361	2.6089	0.00908333	0.0422715	gene596	PGN_0575	BAG33094.1		transposase in ISPg1
148	196.407	1.19343	0.225895	5.2831	1.27018e-07	2.48129e-06	gene1988	PGN_1935	BAG34454.1		hypothetical protein
149	297.311	1.18481	0.197033	6.01325	1.8184e-09	5.87483e-08	gene2133	PGN_2074	BAG34592.1		conserved hypothetical protein
150	44.6182	1.1764	0.407727	2.88527	0.00391078	0.0219695	gene1983	PGN_1930	BAG34449.1		conserved hypothetical protein
151	6649.9	1.17603	0.214754	5.47615	4.34679e-08	9.86838e-07	gene1352	PGN_1315	BAG33834.1		conserved hypothetical protein
152	341.385	1.16664	0.266125	4.38381	1.16619e-05	0.000150313	gene689	PGN_0667	BAG33186.1		putative GTP cyclohydrolase I
153	711.928	1.1521	0.34335	3.35547	0.000792295	0.00576215	gene43	PGN_0041	BAG32560.1	htpG	heat shock protein 90
154	596.395	1.15082	0.212841	5.40693	6.41136e-08	1.41725e-06	gene2014	PGN_1962	BAG34480.1		conserved hypothetical protein
155	13077.2	1.14254	0.298898	3.8225	0.000132108	0.00130553	gene2091	PGN_2037	BAG34555.1	dps	DNA-binding protein from starved cells Dps
156	417.356	1.12933	0.300259	3.7612	0.0001691	0.00162336	gene88	PGN_0086	BAG32605.1		putative DNA methylase
157	63.7945	1.12119	0.407087	2.75418	0.00588385	0.030229	gene1984	PGN_1931	BAG34450.1		conserved hypothetical protein
158	1553.09	1.11304	0.270072	4.12126	3.76798e-05	0.000433576	gene300	PGN_0288	BAG32807.1		conserved hypothetical protein
159	13735.4	1.10934	0.272249	4.07475	4.60638e-05	0.000526443	gene1462	PGN_1418	BAG33937.1		pyruvate-flavodoxin oxidoreductase
160	159.941	1.09807	0.309744	3.5451	0.00039246	0.00316987	gene776	PGN_0753	BAG33272.1		probable two component system response regulator
161	14630.4	1.09245	0.308412	3.54219	0.000396827	0.0031898	gene299	PGN_0287	BAG32806.1	mfa1	Mfa1fimbrilin
162	53.8979	1.08504	0.334604	3.24277	0.00118372	0.00800656	gene184	PGN_0178	BAG32697.1		conserved hypothetical protein
163	725.711	1.08234	0.363277	2.97938	0.00288829	0.0170257	gene557	PGN_0537	BAG33056.1		probable transcriptional regulator Crp family
164	1379.97	1.07787	0.329404	3.27219	0.00106718	0.00734782	gene1243	PGN_1208	BAG33727.1	clpB	ClpB protein
165	1755.98	1.07732	0.287773	3.74363	0.000181383	0.0017216	gene1605	PGN_1556	BAG34075.1		putative hemagglutinin
166	348.199	1.06281	0.241244	4.40556	1.0551e-05	0.000137595	gene1148	PGN_1115	BAG33634.1		putative hemagglutinin
167	481.83	1.06217	0.289748	3.66583	0.000246538	0.00217406	gene966	PGN_0938	BAG33457.1		8-amino-7-oxononanoate synthase
168	42.3255	1.06167	0.401168	2.64645	0.00813409	0.0389324	gene169	PGN_0163	BAG32682.1		hypothetical protein
169	187.758	1.06095	0.37934	2.79682	0.00516081	0.0273506	gene1782	PGN_1730	BAG34249.1		conserved hypothetical protein
170	3663.31	1.05353	0.265403	3.96955	7.20082e-05	0.000780476	gene1463	PGN_1419	BAG33938.1		conserved hypothetical protein
171	94.2598	1.05247	0.324632	3.24205	0.00118674	0.00800656	gene463	PGN_0444	BAG32963.1		probable outer membrane efflux protein
172	222.374	1.04638	0.283439	3.69174	0.000222727	0.00200097	gene505	PGN_0486	BAG33005.1		conserved hypothetical protein
173	7120.95	1.03604	0.262305	3.94976	7.82309e-05	0.00083712	gene682	PGN_0660	BAG33179.1		putative alkyl hydroperoxide reductase C subunit
174	437.307	1.0355	0.207357	4.9938	5.9203e-07	1.06947e-05	gene686	PGN_0664	BAG33183.1		conserved hypothetical protein
175	158.892	1.02008	0.244239	4.17654	2.9598e-05	0.000357731	gene688	PGN_0666	BAG33185.1		conserved hypothetical protein
176	77.5746	1.01568	0.297616	3.41271	0.000643206	0.00482405	gene1171	PGN_1138	BAG33657.1		conserved hypothetical protein
177	296.148	1.01366	0.244811	4.14057	3.4644e-05	0.000401393	gene662	PGN_0640	BAG33159.1	rpsR	30S ribosomal protein S18
178	88.0613	0.997694	0.326478	3.05594	0.00224359	0.0138575	gene1985	PGN_1932	BAG34451.1		conserved hypothetical protein
179	1731.06	0.996456	0.269812	3.69315	0.000221491	0.00200097	gene369	PGN_0357	BAG32876.1		ABC transporter membrane protein
180	1474.76	0.989391	0.20313	4.87074	1.11181e-06	1.88671e-05	gene2016	PGN_1964	BAG34482.1		probable CRISPR-associated helicase Cas3 core
181	459.416	0.986159	0.258248	3.81865	0.000134182	0.00131828	gene1140	PGN_1107	BAG33626.1		conserved hypothetical protein
182	304.149	0.981513	0.306743	3.19979	0.00137529	0.00906071	gene1139	PGN_1106	BAG33625.1		conserved hypothetical protein
183	6769.47	0.977494	0.142353	6.86669	6.57089e-12	3.24679e-10	gene2139	PGN_2077	BAG34595.1		conserved hypothetical protein
184	378.985	0.970327	0.232806	4.16796	3.07333e-05	0.000368799	gene687	PGN_0665	BAG33184.1		putative triosephosphate isomerase
185	197.471	0.96459	0.250705	3.84751	0.000119326	0.00122723	gene685	PGN_0663	BAG33182.1		conserved hypothetical protein
186	97.4815	0.947282	0.355641	2.66359	0.00773115	0.0372158	gene467	PGN_0448	BAG32967.1		putative ABC transporter ATP-binding protein
187	130.983	0.946355	0.368485	2.56823	0.0102218	0.0464125	gene2127	PGN_2068	BAG34586.1		putative peptide deformylase
188	1542.06	0.944187	0.265769	3.55266	0.000381364	0.00309513	gene663	PGN_0641	BAG33160.1	rplI	50S ribosomal protein L9
189	239.127	0.925006	0.278463	3.32183	0.000894287	0.00631261	gene706	PGN_0684	BAG33203.1		conserved hypothetical protein with adenosylcobinamide amidohydrolase domain
190	1221.58	0.922458	0.226976	4.06412	4.82136e-05	0.000543617	gene130	PGN_0125	BAG32644.1		D-isomer specific 2-hydroxyacid dehydrogenase family protein
191	554.716	0.917267	0.338997	2.70583	0.00681341	0.0334694	gene1358	PGN_1321	BAG33840.1		conserved hypothetical protein
192	401.191	0.916541	0.237607	3.85739	0.000114604	0.00119587	gene134	PGN_0129	BAG32648.1		conserved hypothetical protein
193	1030.2	0.912869	0.304125	3.00162	0.00268548	0.0160555	gene302	PGN_0290	BAG32809.1		immunoreactive 32 kDa antigen
194	14099.4	0.909606	0.185379	4.90673	9.26078e-07	1.6377e-05	gene2023	PGN_1970	BAG34488.1	rgpA	arginine-specific cysteine proteinase RgpA
195	339.372	0.908812	0.245933	3.69536	0.000219573	0.00200097	gene1956	PGN_1903	BAG34422.1		putative adenine-specific DNA methyltransferase
196	667.665	0.907659	0.186069	4.87807	1.07127e-06	1.83646e-05	gene2018	PGN_1966	BAG34484.1		conserved hypothetical protein
197	8987.09	0.89306	0.256226	3.48544	0.00049133	0.00382145	gene1792	PGN_1740	BAG34259.1		putative RNA polymerase ECF-type sigma factor
198	433.975	0.887894	0.198074	4.48263	7.37277e-06	0.000102366	gene2015	PGN_1963	BAG34481.1		conserved hypothetical protein
199	383.316	0.881224	0.190433	4.62749	3.70127e-06	5.50277e-05	gene2017	PGN_1965	BAG34483.1		hypothetical protein
200	189.55	0.860581	0.28446	3.02532	0.00248372	0.0150637	gene1955	PGN_1902	BAG34421.1		conserved hypothetical protein
201	1444.24	0.855492	0.24417	3.50367	0.000458891	0.00360251	gene301	PGN_0289	BAG32808.1		conserved hypothetical protein
202	270.248	0.842643	0.208366	4.04405	5.25352e-05	0.000588394	gene477	PGN_0458	BAG32977.1		hypothetical protein
203	4234.23	0.837923	0.195951	4.27618	1.90128e-05	0.000236604	gene2129	PGN_2070	BAG34588.1		conserved hypothetical protein
204	84.2779	0.822125	0.281148	2.92418	0.0034537	0.0196021	gene1242	PGN_1207	BAG33726.1		putative transport multidrug efflux protein
205	3327.82	0.801321	0.2886	2.77658	0.00549345	0.0288171	gene303	PGN_0291	BAG32810.1		conserved hypothetical protein
206	1445.17	0.800389	0.295571	2.70794	0.00677015	0.0333544	gene1253	PGN_1218	BAG33737.1		asparaginyl-tRNA synthetase
207	2970.02	0.795629	0.207618	3.83217	0.000127018	0.00126612	gene923	PGN_0895	BAG33414.1		ferredoxin 4Fe-4S
208	999.99	0.794883	0.191642	4.14775	3.35758e-05	0.000391718	gene1073	PGN_1042	BAG33561.1		cytochrome d ubiquinol oxidase subunit II
209	3984.03	0.791709	0.264564	2.9925	0.002767	0.0164843	gene1791	PGN_1739	BAG34258.1		conserved hypothetical protein
210	1267.82	0.789837	0.208647	3.78552	0.000153388	0.00148955	gene1138	PGN_1105	BAG33624.1		probable FKBP-type peptidyl-prolyl cis-trans isomerase
211	2148.37	0.783271	0.231001	3.39077	0.000696958	0.00511305	gene361	PGN_0349	BAG32868.1	ustA	upregulated in stationary phase protein A
212	5164.88	0.7805	0.171112	4.56135	5.08268e-06	7.29821e-05	gene1823	PGN_1770	BAG34289.1		conserved hypothetical protein
213	698.042	0.778837	0.249228	3.125	0.00177808	0.01123	gene1199	PGN_1166	BAG33685.1		L-lysine 2,3-aminomutase
214	380.874	0.772632	0.209275	3.69195	0.00022254	0.00200097	gene1880	PGN_1827	BAG34346.1		S-adenosylmethionine synthase
215	193.904	0.768503	0.239626	3.20709	0.00134084	0.00890363	gene2027	PGN_1974	BAG34492.1		conserved hypothetical protein
216	106.517	0.765011	0.27368	2.79528	0.00518554	0.0273953	gene2013	PGN_1961	BAG34479.1		CRISPR-associated protein Cas4
217	556.531	0.740632	0.245177	3.0208	0.00252104	0.0152351	gene313	PGN_0301	BAG32820.1		conserved hypothetical protein
218	1803.8	0.739979	0.256556	2.88428	0.00392313	0.0219695	gene1255	PGN_1220	BAG33739.1		adenylosuccinate lyase
219	1284.58	0.737923	0.201255	3.6666	0.000245795	0.00217406	gene270	PGN_0258	BAG32777.1		hypothetical protein
220	103.302	0.727476	0.25888	2.81009	0.00495279	0.026499	gene1364	PGN_1327	BAG33846.1		hypothetical protein
221	1686.07	0.726235	0.164856	4.40527	1.05654e-05	0.000137595	gene1072	PGN_1041	BAG33560.1		cytochrome d ubiquinol oxidase subunit I
222	1361.7	0.724792	0.214626	3.377	0.00073281	0.0053527	gene1652	PGN_1600	BAG34119.1		conserved hypothetical protein
223	615.702	0.724378	0.26568	2.7265	0.0064009	0.0322929	gene581	PGN_0561	BAG33080.1	prtT	trypsin like proteinase PrtT
224	943.787	0.720144	0.21511	3.34779	0.000814588	0.00584833	gene2031	PGN_1978	BAG34496.1		conserved hypothetical protein
225	573.867	0.719696	0.210456	3.41971	0.000626888	0.00474402	gene1585	PGN_1536	BAG34055.1		hypothetical protein
226	775.972	0.688947	0.253305	2.71983	0.00653149	0.032755	gene1198	PGN_1165	BAG33684.1		conserved hypothetical protein
227	357.701	0.684787	0.181889	3.76486	0.000166641	0.00160895	gene1480	PGN_1436	BAG33955.1		conserved hypothetical protein
228	4257.43	0.679683	0.20289	3.35001	0.000808095	0.00584122	gene683	PGN_0661	BAG33180.1		alkyl hydroperoxide reductase F subunit
229	543.048	0.678246	0.253476	2.67578	0.00745547	0.0362	gene661	PGN_0639	BAG33158.1	rpsF	30S ribosomal protein S6
230	7622.05	0.673959	0.207953	3.24092	0.00119145	0.00800656	gene771	PGN_0748	BAG33267.1	gslA	gingipain-sensitive ligand A
231	3540.57	0.673246	0.175714	3.8315	0.000127365	0.00126612	gene2132	PGN_2073	BAG34591.1		conserved hypothetical protein
232	1642.22	0.657125	0.224129	2.93191	0.00336888	0.0191855	gene133	PGN_0128	BAG32647.1		immunoreactive 53 kDa antigen
233	231.027	0.656517	0.25534	2.57114	0.0101363	0.0461491	gene1687	PGN_1635	BAG34154.1		conserved hypothetical protein with nucleoside recognition domain
234	3545.23	0.649026	0.218864	2.96543	0.00302256	0.0175706	gene1722	PGN_1670	BAG34189.1		conserved hypothetical protein with predicted lysozyme domain
235	246.881	0.648975	0.199596	3.25145	0.00114819	0.00784132	gene970	PGN_0942	BAG33461.1		conserved hypothetical protein
236	2435.61	0.644695	0.212866	3.02864	0.00245656	0.0150073	gene1631	PGN_1579	BAG34098.1		putative site-specific recombinase
237	681.4	0.643997	0.224739	2.86553	0.00416315	0.0229314	gene2029	PGN_1976	BAG34494.1		conserved hypothetical protein
238	422.571	0.628671	0.229491	2.73942	0.00615481	0.0313336	gene2082	PGN_2028	BAG34546.1		conserved hypothetical protein
239	271.582	0.613777	0.228978	2.6805	0.00735114	0.0359009	gene1654	PGN_1602	BAG34121.1		putative flavoredoxin
240	1442.66	0.604896	0.18271	3.31069	0.000930675	0.00648769	gene2008	PGN_1955	BAG34474.1		phosphomannomutase
241	4957.5	0.602254	0.199848	3.01356	0.00258199	0.0155475	gene314	PGN_0302	BAG32821.1		rubrerythrin
242	610.423	0.601777	0.180872	3.32709	0.00087758	0.00624718	gene1849	PGN_1796	BAG34315.1		conserved hypothetical protein
243	716.862	0.591044	0.21398	2.76214	0.00574233	0.029775	gene1069	PGN_1038	BAG33557.1		conserved hypothetical protein
244	370.456	0.580718	0.213947	2.7143	0.00664155	0.0329139	gene3	PGN_0004	BAG32523.1		putative nicotinate mononucleotide:5,6-dimethylbenzimidazole phosphoribosyltransferase
245	616.805	0.575714	0.18638	3.08893	0.00200882	0.0125458	gene1386	PGN_1349	BAG33868.1		probable dipeptidyl anminopeptidase
246	2043.79	0.574159	0.2258	2.54278	0.0109973	0.0488771	gene496	PGN_0477	BAG32996.1		conserved hypothetical protein
247	3353.34	0.570268	0.224866	2.53604	0.0112115	0.0495665	gene1478	PGN_1434	BAG33953.1		aminoacyl-histidine dipeptidase
248	190.548	0.567324	0.222938	2.54476	0.0109353	0.0488246	gene1571	PGN_1522	BAG34041.1		conserved hypothetical protein
249	553.15	0.550987	0.198639	2.77381	0.00554043	0.0288171	gene1935	PGN_1882	BAG34401.1		probable permease
250	652.508	0.543658	0.17225	3.15621	0.00159835	0.0102882	gene1299	PGN_1263	BAG33782.1		conserved hypothetical protein
251	455.255	0.540356	0.171763	3.14594	0.00165555	0.0105353	gene277	PGN_0265	BAG32784.1		carboxynorspermidine decarboxylase
252	1075.45	0.514635	0.185109	2.78016	0.00543316	0.0286135	gene1403	PGN_1366	BAG33885.1		conserved hypothetical protein
253	3924.7	0.51141	0.185243	2.76075	0.00576685	0.0298102	gene1806	PGN_1753	BAG34272.1		putative 2-oxoglutarate oxidoreductase alpha subunit
254	10175.1	0.475359	0.182174	2.60938	0.00907075	0.0422715	gene752	PGN_0729	BAG33248.1		outer membrane protein 41 precursor
255	1068.24	0.462599	0.154819	2.988	0.00280813	0.0166702	gene1582	PGN_1533	BAG34052.1		putative carbonic anhydrase
256	2929.61	0.437415	0.172268	2.53916	0.0111118	0.0492556	gene179	PGN_0173	BAG32692.1		glyceraldehyde 3-phosphate dehydrogenase type I

## Sheet: Down in wt mono
P. gingivalis genes downregulated in WT compared to ΔinlJ when in a monoculture
	baseMean	log2FoldChange	lfcSE	stat	pvalue	padj	gene_id	locus_tag	product_accession	symbol	description
1	28.7228	4.80887	0.517552	9.29157	1.52029e-20	3.71356e-19	gene1309	PGN_1273	BAG33792.1		probable 1,4-dihydroxy-2-naphthoate octaprenyltransferase
2	10.8649	3.3739	0.563815	5.98405	2.17652e-09	1.53361e-08	gene1308	PGN_1272	BAG33791.1		putative diaminopimelate decarboxylase
3	237.484	3.2433	0.246631	13.1504	1.6924e-39	1.19249e-37	gene97	PGN_0095	BAG32614.1		hypothetical protein
4	1969.77	2.94959	0.146782	20.0951	8.15134e-90	7.46662e-87	gene738	PGN_0715	BAG33234.1		outer membrane efflux protein
5	1269	2.92254	0.155886	18.7479	2.01225e-78	7.37288e-76	gene739	PGN_0716	BAG33235.1		ABC transporter permease
6	17179.7	2.51209	0.23834	10.54	5.65159e-26	2.07074e-24	gene67	PGN_0065	BAG32584.1	traG	conserved protein found in conjugate transposon TraG
7	83232.2	2.48286	0.301338	8.23944	1.73024e-16	2.6637e-15	gene70	PGN_0068	BAG32587.1		hypothetical protein
8	922.262	2.43418	0.133059	18.294	9.23383e-75	2.8194e-72	gene741	PGN_0718	BAG33237.1		putative ABC transporter permease protein
9	2027.35	2.42941	0.165926	14.6415	1.52551e-48	1.64397e-46	gene2064	PGN_2010	BAG34528.1		putative secreted protein
10	1715.69	2.34846	0.120887	19.4269	4.57509e-84	2.09539e-81	gene743	PGN_0720	BAG33239.1		putative ABC transporter permease protein
11	1134.12	2.2803	0.191458	11.9102	1.04763e-32	5.48361e-31	gene744	PGN_0721	BAG33240.1		putative ABC transporter ATP-binding protein
12	1040.44	2.26622	0.1356	16.7125	1.06282e-62	1.62257e-60	gene2065	PGN_2011	BAG34529.1		putative helicase
13	872.214	2.18066	0.21619	10.0868	6.32263e-24	1.99708e-22	gene2061	PGN_2007	BAG34525.1		probable nicotinamide-nucleotide adenylyltransferase
14	5282.75	2.17041	0.148619	14.6038	2.65569e-48	2.70291e-46	gene689	PGN_0667	BAG33186.1		putative GTP cyclohydrolase I
15	120.87	2.15826	0.28344	7.61451	2.64684e-14	3.08854e-13	gene2063	PGN_2009	BAG34527.1		conserved hypothetical protein
16	602.783	2.00693	0.216252	9.28048	1.68713e-20	4.06688e-19	gene742	PGN_0719	BAG33238.1		probable ABC transporter permease protein
17	1877.94	1.98731	0.305938	6.49579	8.25972e-11	6.78556e-10	gene1171	PGN_1138	BAG33657.1		conserved hypothetical protein
18	3167.75	1.9364	0.1092	17.7326	2.34844e-70	4.30234e-68	gene2060	PGN_2006	BAG34524.1		nicotinate phosphoribosyltransferase
19	8320.55	1.90693	0.135789	14.0433	8.46542e-45	7.38507e-43	gene312	PGN_0300	BAG32819.1		conserved hypothetical protein
20	5670.32	1.90467	0.127216	14.9719	1.11994e-50	1.36782e-48	gene2059	PGN_2005	BAG34523.1		conserved hypothetical protein
21	127.71	1.86097	0.223453	8.32824	8.20521e-17	1.31859e-15	gene1513	PGN_1464	BAG33983.1		probable HAD-superfamily subfamily IB hydrolase
22	13260.3	1.81148	0.0903099	20.0585	1.70028e-89	1.0383e-86	gene313	PGN_0301	BAG32820.1		conserved hypothetical protein
23	591.329	1.77819	0.397386	4.47471	7.6514e-06	3.18577e-05	gene112	PGN_0110	BAG32629.1		hypothetical protein
24	19089	1.77428	0.200015	8.8707	7.26845e-19	1.40166e-17	gene81	PGN_0079	BAG32598.1		conserved hypothetical protein with DUF1016 domain
25	1822.99	1.77182	0.190393	9.30612	1.3259e-20	3.32746e-19	gene998	PGN_0970	BAG33489.1		putative RNA polymerase sigma-70 factor ECF subfamily
26	554.805	1.76105	0.289104	6.09141	1.11923e-09	8.23469e-09	gene960	PGN_0932	BAG33451.1		probable GCN5-related N-acetyltransferase
27	401.057	1.74493	0.308744	5.65169	1.58879e-08	9.934e-08	gene1511	PGN_1462	BAG33981.1		conserved hypothetical protein
28	111.82	1.73129	0.307134	5.63694	1.73102e-08	1.07499e-07	gene337	PGN_0325	BAG32844.1		hypothetical protein
29	2392.66	1.72148	0.278241	6.18702	6.13131e-10	4.62245e-09	gene996	PGN_0968	BAG33487.1		conserved hypothetical protein
30	2209.02	1.68635	0.127255	13.2517	4.40925e-40	3.2311e-38	gene688	PGN_0666	BAG33185.1		conserved hypothetical protein
31	1607.25	1.6455	0.144815	11.3628	6.40317e-30	2.86112e-28	gene1980	PGN_1927	BAG34446.1		conserved hypothetical protein
32	2510.8	1.62888	0.134776	12.0858	1.2547e-33	6.76063e-32	gene1589	PGN_1540	BAG34059.1		putative ABC transport membrane protein
33	16869.5	1.60645	0.107823	14.899	3.34735e-50	3.83272e-48	gene1529	PGN_1480	BAG33999.1		conserved hypothetical protein with DUF389 domain
34	758.755	1.60408	0.154986	10.3498	4.19259e-25	1.39651e-23	gene997	PGN_0969	BAG33488.1		conserved hypothetical protein
35	1445.79	1.58107	0.118631	13.3277	1.59839e-40	1.2201e-38	gene961	PGN_0933	BAG33452.1		probable transcriptional regulator
36	7370.53	1.56632	0.151703	10.3249	5.43865e-25	1.77921e-23	gene2014	PGN_1962	BAG34480.1		conserved hypothetical protein
37	664.339	1.55309	0.160617	9.66955	4.06146e-22	1.09421e-20	gene71	PGN_0069	BAG32588.1	traA	probable conserved protein found in conjugate transposon TraA
38	4401.79	1.53472	0.129215	11.8772	1.55432e-32	7.90975e-31	gene687	PGN_0665	BAG33184.1		putative triosephosphate isomerase
39	614.237	1.52728	0.258475	5.90881	3.44581e-09	2.32942e-08	gene116	PGN_0112	BAG32631.1		partial transposase Orf1 in ISPg5
40	2230.34	1.52662	0.273485	5.58209	2.37648e-08	1.46098e-07	gene331	PGN_0319	BAG32838.1		probable RNA polymerase sigma-70 factor ECF subfamily
41	10737.8	1.49135	0.162233	9.19264	3.83325e-20	8.56403e-19	gene552	PGN_0532	BAG33051.1		magnesium chelatase subunit I
42	26143.6	1.4657	0.193256	7.58423	3.34467e-14	3.85373e-13	gene705	PGN_0683	BAG33202.1		TonB-linked receptor Tlr
43	908.415	1.46306	0.144701	10.1109	4.94236e-24	1.58849e-22	gene1984	PGN_1931	BAG34450.1		conserved hypothetical protein
44	842.487	1.46216	0.286958	5.09536	3.48087e-07	1.8168e-06	gene1381	PGN_1344	BAG33863.1		conserved hypothetical protein
45	2181.75	1.44615	0.155559	9.29651	1.45124e-20	3.59281e-19	gene80	PGN_0078	BAG32597.1		hypothetical protein
46	40.6705	1.44438	0.402892	3.58504	0.000337021	0.000991048	gene1662	PGN_1610	BAG34129.1		conserved hypothetical protein
47	3490.82	1.44137	0.157668	9.1418	6.14189e-20	1.32376e-18	gene1850	PGN_1797	BAG34316.1		conserved hypothetical protein
48	30475.5	1.42409	0.110721	12.862	7.36008e-38	4.8156e-36	gene1562	PGN_1513	BAG34032.1		conserved hypothetical protein
49	40.2989	1.42371	0.363197	3.91994	8.85716e-05	0.000291316	gene1590	PGN_1541	BAG34060.1		hypothetical protein
50	12762.9	1.42245	0.273699	5.19712	2.02401e-07	1.0779e-06	gene440	PGN_0426	BAG32945.1		conserved hypothetical protein
51	25.1345	1.41975	0.417712	3.39886	0.000676672	0.00182841	gene1989	PGN_1936	BAG34455.1		conserved hypothetical protein
52	865.057	1.39986	0.189165	7.4002	1.35978e-13	1.4568e-12	gene959	PGN_0931	BAG33450.1		conserved hypothetical protein
53	1242.82	1.39586	0.130063	10.7322	7.18638e-27	2.80116e-25	gene265	PGN_0253	BAG32772.1		conserved hypothetical protein
54	1032.35	1.38294	0.241124	5.73539	9.72861e-09	6.27564e-08	gene958	PGN_0930	BAG33449.1		hypothetical protein
55	414.887	1.38187	0.16579	8.33505	7.74624e-17	1.25585e-15	gene72	PGN_0070	BAG32589.1		hypothetical protein
56	1524.12	1.36846	0.152225	8.9897	2.47896e-19	5.04607e-18	gene82	PGN_0080	BAG32599.1		probable tetracycline resistance element mobilization regulatory protein RteC
57	790.48	1.3655	0.156634	8.7178	2.83659e-18	5.09473e-17	gene95	PGN_0093	BAG32612.1		conserved hypothetical protein
58	256.1	1.35907	0.173952	7.8129	5.58851e-15	7.31296e-14	gene74	PGN_0072	BAG32591.1		hypothetical protein
59	1876.7	1.35251	0.202204	6.68884	2.2494e-11	1.89903e-10	gene1588	PGN_1539	BAG34058.1		putative ABC transport system exported protein
60	287.698	1.3239	0.173568	7.62755	2.39263e-14	2.8098e-13	gene73	PGN_0071	BAG32590.1		hypothetical protein
61	101.855	1.3177	0.319431	4.12517	3.70467e-05	0.000130018	gene1323	PGN_1287	BAG33806.1		conserved hypothetical protein
62	898.599	1.317	0.272437	4.83415	1.33716e-06	6.3136e-06	gene68	PGN_0066	BAG32585.1	traF	probable conserved transmembrane protein found in conjugate transposon TraF
63	25.9645	1.31556	0.415913	3.16306	0.00156122	0.00385986	gene1889	PGN_1836	BAG34355.1		transposase in ISPg3
64	59456.2	1.30301	0.193887	6.72049	1.81118e-11	1.5505e-10	gene1820	PGN_1767	BAG34286.1		immunoreactive 46 kDa antigen
65	2324.32	1.30241	0.156871	8.3024	1.02026e-16	1.61131e-15	gene79	PGN_0077	BAG32596.1		hypothetical protein
66	117602	1.29015	0.210526	6.12823	8.88617e-10	6.64468e-09	gene2124	PGN_2065	BAG34583.1		putative Lys- and Rgp- gingipain domain protein
67	35630.4	1.28909	0.165578	7.78539	6.94981e-15	8.78073e-14	gene414	PGN_0400	BAG32919.1		conserved hypothetical protein
68	6164.6	1.28812	0.159638	8.06902	7.08675e-16	9.98686e-15	gene551	PGN_0531	BAG33050.1		putative von Willebrand factor type A
69	5418.2	1.28122	0.181299	7.06686	1.58479e-12	1.46633e-11	gene549	PGN_0529	BAG33048.1	batA	aerotolerance-related membrane protein BatA
70	13682.5	1.27384	0.302065	4.21709	2.47472e-05	9.15895e-05	gene1152	PGN_1119	BAG33638.1		probable large conductance mechanosensitive channel protein
71	983.194	1.26735	0.177807	7.12771	1.02055e-12	9.78873e-12	gene169	PGN_0163	BAG32682.1		hypothetical protein
72	1136.07	1.26695	0.345135	3.67089	0.000241707	0.000724726	gene333	PGN_0321	BAG32840.1		conserved hypothetical protein
73	11416.8	1.26334	0.285541	4.42436	9.67278e-06	3.88608e-05	gene1358	PGN_1321	BAG33840.1		conserved hypothetical protein
74	718.849	1.26225	0.278233	4.53667	5.71496e-06	2.42919e-05	gene468	PGN_0449	BAG32968.1		conserved hypothetical protein
75	1107.51	1.26136	0.133237	9.46704	2.87886e-21	7.42826e-20	gene94	PGN_0092	BAG32611.1		conserved hypothetical protein
76	12099.9	1.25931	0.148895	8.45771	2.7269e-17	4.62563e-16	gene1140	PGN_1107	BAG33626.1		conserved hypothetical protein
77	1034.92	1.25866	0.307628	4.09151	4.28569e-05	0.000148983	gene332	PGN_0320	BAG32839.1		conserved hypothetical protein
78	657.755	1.24865	0.143088	8.72645	2.62794e-18	4.81439e-17	gene1510	PGN_1461	BAG33980.1		putative spore maturation protein A/B
79	69.2268	1.24827	0.275755	4.52675	5.98984e-06	2.53427e-05	gene1101	PGN_1069	BAG33588.1		hypothetical protein
80	12900	1.24126	0.253374	4.89891	9.63681e-07	4.66916e-06	gene1199	PGN_1166	BAG33685.1		L-lysine 2,3-aminomutase
81	12165.4	1.23054	0.2666	4.61569	3.91784e-06	1.70893e-05	gene1499	PGN_1451	BAG33970.1	groES	chaperonin GroES
82	6756.39	1.23017	0.183821	6.69222	2.19815e-11	1.86436e-10	gene1148	PGN_1115	BAG33634.1		putative hemagglutinin
83	715.864	1.22845	0.344042	3.57064	0.000356115	0.00104384	gene1251	PGN_1216	BAG33735.1		transposase in ISPg1
84	54492.3	1.22487	0.157357	7.78404	7.02451e-15	8.81431e-14	gene2130	PGN_2071	BAG34589.1		probable ketopantoate reductase ApbA/PanE
85	1635.37	1.22396	0.182889	6.69238	2.19574e-11	1.86436e-10	gene271	PGN_0259	BAG32778.1		conserved hypothetical protein
86	230.878	1.21855	0.284782	4.27887	1.87841e-05	7.15434e-05	gene1464	PGN_1420	BAG33939.1		transposase in ISPg1
87	6015.42	1.21217	0.121417	9.98351	1.79986e-23	5.3928e-22	gene706	PGN_0684	BAG33203.1		conserved hypothetical protein with adenosylcobinamide amidohydrolase domain
88	49.8446	1.21146	0.302626	4.00315	6.2505e-05	0.000213239	gene1436	PGN_1397	BAG33916.1		transposase in ISPg1
89	2876.58	1.2112	0.134214	9.02437	1.8074e-19	3.7204e-18	gene591	PGN_0570	BAG33089.1		putative tRNA pseudouridine synthase B
90	15698.3	1.20488	0.14065	8.56651	1.06669e-17	1.84357e-16	gene661	PGN_0639	BAG33158.1	rpsF	30S ribosomal protein S6
91	246.581	1.19593	0.346725	3.4492	0.000562252	0.00156068	gene999	PGN_0971	BAG33490.1		transposase in ISPg1
92	629.448	1.19249	0.262256	4.54705	5.44022e-06	2.32319e-05	gene1671	PGN_1619	BAG34138.1		transposase in ISPg1
93	88.3976	1.18978	0.305996	3.88823	0.00010098	0.000329172	gene1477	PGN_1433	BAG33952.1		transposase in ISPg1
94	70.7802	1.18226	0.306	3.86358	0.000111736	0.000358451	gene1103	PGN_1071	BAG33590.1		hypothetical protein
95	9937.31	1.17286	0.225271	5.20643	1.92509e-07	1.03424e-06	gene1767	PGN_1715	BAG34234.1	grpE	putative chaperone protein GrpE
96	7978.39	1.1727	0.126864	9.24374	2.3802e-20	5.5099e-19	gene1587	PGN_1538	BAG34057.1		putative cation efflux system
97	54.9015	1.17161	0.296504	3.95142	7.7689e-05	0.000258775	gene786	PGN_0763	BAG33282.1		conserved hypothetical protein
98	8296.49	1.16095	0.135639	8.55911	1.13742e-17	1.94744e-16	gene1139	PGN_1106	BAG33625.1		conserved hypothetical protein
99	12303.7	1.15951	0.163683	7.08389	1.40166e-12	1.32363e-11	gene1606	PGN_1557	BAG34076.1		conserved hypothetical protein
100	59647.8	1.15448	0.163183	7.07476	1.49705e-12	1.39928e-11	gene45	PGN_0043	BAG32562.1		putative transmembrane AAA-metalloprotease FtsH
101	651.597	1.15335	0.131908	8.74362	2.25753e-18	4.22019e-17	gene1983	PGN_1930	BAG34449.1		conserved hypothetical protein
102	30284.8	1.14739	0.0860099	13.3402	1.35137e-40	1.07639e-38	gene1138	PGN_1105	BAG33624.1		probable FKBP-type peptidyl-prolyl cis-trans isomerase
103	671.988	1.1448	0.166282	6.88469	5.79116e-12	5.12532e-11	gene93	PGN_0091	BAG32610.1		hypothetical protein
104	21.417	1.14343	0.458262	2.49514	0.0125909	0.0249908	gene1107	PGN_1075	BAG33594.1		hypothetical protein
105	72.5302	1.14231	0.331974	3.44097	0.000579635	0.00159683	gene1102	PGN_1070	BAG33589.1		hypothetical protein
106	15.5203	1.14002	0.494279	2.30644	0.0210861	0.0388447	gene461	PGN_0442	BAG32961.1		transposase in ISPg3
107	315.445	1.13603	0.152771	7.43614	1.0367e-13	1.1238e-12	gene1982	PGN_1929	BAG34448.1		conserved hypothetical protein
108	541.367	1.13226	0.158876	7.12671	1.02794e-12	9.80823e-12	gene75	PGN_0073	BAG32592.1	traA	putative conserved protein found in conjugate transposon TraA
109	6922.46	1.12831	0.108289	10.4195	2.02081e-25	6.8558e-24	gene1799	PGN_1746	BAG34265.1		cytochrome c nitrite reductase catalytic subunit NrfA
110	8910.45	1.11929	0.15457	7.24136	4.44224e-13	4.39902e-12	gene662	PGN_0640	BAG33159.1	rpsR	30S ribosomal protein S18
111	2059.22	1.11682	0.159886	6.98512	2.84618e-12	2.6071e-11	gene957	PGN_0929	BAG33448.1		conserved hypothetical protein
112	56.2356	1.11288	0.287996	3.86424	0.000111438	0.000358165	gene421	PGN_0407	BAG32926.1		hypothetical protein
113	236.366	1.11161	0.43202	2.57305	0.0100807	0.0206114	gene740	PGN_0717	BAG33236.1		conserved hypothetical protein
114	267.454	1.09444	0.242181	4.5191	6.21026e-06	2.61545e-05	gene1383	PGN_1346	BAG33865.1		putative transcriptional regulator
115	267.225	1.09369	0.243268	4.49583	6.93006e-06	2.90524e-05	gene1748	PGN_1696	BAG34215.1		conserved hypothetical protein
116	723.511	1.08729	0.158151	6.87501	6.19848e-12	5.45943e-11	gene565	PGN_0545	BAG33064.1		putative sulfatase
117	130.08	1.0823	0.220916	4.89915	9.62536e-07	4.66916e-06	gene76	PGN_0074	BAG32593.1		conserved hypothetical protein
118	337.524	1.081	0.19939	5.42152	5.90955e-08	3.46997e-07	gene1874	PGN_1821	BAG34340.1		conserved hypothetical protein
119	2781.67	1.08085	0.13968	7.73804	1.0096e-14	1.24972e-13	gene96	PGN_0094	BAG32613.1		putative bacteriophage integrase
120	6235.32	1.08005	0.134284	8.043	8.76623e-16	1.21665e-14	gene766	PGN_0743	BAG33262.1		probable FKBP-type peptidyl-prolyl cis-trans isomerase FkpA
121	173.763	1.07793	0.18882	5.70876	1.13803e-08	7.28973e-08	gene1512	PGN_1463	BAG33982.1		probable UbiA prenyltransferase
122	12119.1	1.07756	0.143752	7.49598	6.58041e-14	7.30625e-13	gene2084	PGN_2030	BAG34548.1		conserved hypothetical protein
123	20720.3	1.07604	0.230362	4.67107	2.99642e-06	1.33889e-05	gene1768	PGN_1716	BAG34235.1	dnaJ	chaperone protein DnaJ
124	606.702	1.07428	0.136649	7.86159	3.79302e-15	5.03537e-14	gene1981	PGN_1928	BAG34447.1		conserved hypothetical protein
125	1001.23	1.07396	0.143457	7.48626	7.08614e-14	7.82037e-13	gene1479	PGN_1435	BAG33954.1		hypothetical protein
126	241470	1.06786	0.213572	4.99999	5.73326e-07	2.86976e-06	gene400	PGN_0388	BAG32907.1		putative thiol peroxidase
127	8775.85	1.06647	0.216855	4.91787	8.74892e-07	4.28557e-06	gene2047	PGN_1994	BAG34512.1		conserved hypothetical protein
128	172.277	1.06446	0.358339	2.97053	0.00297286	0.00693794	gene1324	PGN_1288	BAG33807.1		conserved hypothetical protein
129	1539.47	1.06109	0.279554	3.79564	0.000147261	0.000458813	gene1042	PGN_1012	BAG33531.1		putative 4-diphosphocytidyl-2C-methyl-D-erythritol kinase
130	38093.7	1.05662	0.111319	9.49184	2.27001e-21	5.94094e-20	gene496	PGN_0477	BAG32996.1		conserved hypothetical protein
131	24.8728	1.05192	0.402349	2.61446	0.00893683	0.0185827	gene1676	PGN_1624	BAG34143.1		conserved hypothetical protein
132	3482.2	1.05051	0.136647	7.68779	1.49693e-14	1.8042e-13	gene899	PGN_0871	BAG33390.1		conserved hypothetical protein
133	204.907	1.04848	0.2198	4.77014	1.84097e-06	8.47402e-06	gene60	PGN_0058	BAG32577.1		probable conserved protein found in conjugate transposon
134	293.05	1.0473	0.282799	3.70333	0.000212788	0.000643281	gene1151	PGN_1118	BAG33637.1		transposase in ISPg1
135	326.997	1.03465	0.356164	2.90498	0.00367272	0.00835829	gene870	PGN_0842	BAG33361.1		transposase in ISPg1
136	5405.08	1.03379	0.138162	7.48243	7.29613e-14	7.95626e-13	gene2004	PGN_1951	BAG34470.1		conserved hypothetical protein
137	8963.36	1.03141	0.147727	6.98187	2.91275e-12	2.6548e-11	gene1137	PGN_1104	BAG33623.1		chorismate synthase
138	122.332	1.02944	0.3917	2.62813	0.00858557	0.0179347	gene1344	PGN_1307	BAG33826.1		hypothetical protein
139	89.8125	1.02895	0.290167	3.54606	0.000391041	0.00113712	gene1979	PGN_1926	BAG34445.1		transposase in ISPg1
140	78.9906	1.02889	0.34055	3.02126	0.00251728	0.00597365	gene1723	PGN_1671	BAG34190.1		probable chromate transport protein
141	123708	1.02854	0.19222	5.35086	8.75389e-08	4.98047e-07	gene1268	PGN_1232	BAG33751.1		thioredoxin reductase
142	2057.33	1.02414	0.191558	5.34638	8.97318e-08	5.08943e-07	gene678	PGN_0656	BAG33175.1		conserved hypothetical protein
143	49.8589	1.02281	0.312194	3.2762	0.00105213	0.00273849	gene409	PGN_0395	BAG32914.1		conserved hypothetical protein
144	59.3832	1.01898	0.286066	3.56203	0.000368005	0.00107354	gene192	PGN_0186	BAG32705.1		hypothetical protein
145	1013.07	1.01789	0.28755	3.53989	0.000400301	0.00116037	gene1721	PGN_1669	BAG34188.1		transposase in ISPg1
146	435.208	1.01632	0.259502	3.91641	8.98773e-05	0.000295081	gene1382	PGN_1345	BAG33864.1		conserved hypothetical protein
147	253.717	1.01566	0.165693	6.12973	8.80282e-10	6.60933e-09	gene77	PGN_0075	BAG32594.1		conserved hypothetical protein
148	2930.47	1.01282	0.290699	3.48407	0.000493845	0.00139188	gene334	PGN_0322	BAG32841.1		conserved hypothetical protein
149	6067.8	1.00206	0.243563	4.11416	3.88584e-05	0.000136116	gene2045	PGN_1992	BAG34510.1		putative helicase
150	4917.38	1.00099	0.129423	7.73427	1.03997e-14	1.27868e-13	gene686	PGN_0664	BAG33183.1		conserved hypothetical protein
151	5693.12	1.00035	0.123395	8.10685	5.19483e-16	7.49364e-15	gene1654	PGN_1602	BAG34121.1		putative flavoredoxin
152	180.348	0.997372	0.385095	2.58994	0.00959936	0.0198264	gene1784	PGN_1732	BAG34251.1		hypothetical protein
153	7420.29	0.995099	0.144027	6.90913	4.87638e-12	4.40075e-11	gene1480	PGN_1436	BAG33955.1		conserved hypothetical protein
154	86.5349	0.994842	0.261904	3.7985	0.000145577	0.000455893	gene1252	PGN_1217	BAG33736.1		hypothetical protein
155	4866.79	0.994231	0.167585	5.9327	2.97992e-09	2.03702e-08	gene566	PGN_0546	BAG33065.1		glucose-1-phosphate thymidylyltransferase
156	14871.5	0.993092	0.121433	8.17808	2.88402e-16	4.29554e-15	gene2083	PGN_2029	BAG34547.1		conserved hypothetical protein
157	5818.16	0.992519	0.107401	9.24126	2.43615e-20	5.5099e-19	gene1586	PGN_1537	BAG34056.1		probable cation efflux system protein
158	80.4448	0.990728	0.443033	2.23624	0.025336	0.0457295	gene623	PGN_0601	BAG33120.1		conserved hypothetical protein
159	793.768	0.986008	0.196769	5.011	5.41487e-07	2.71782e-06	gene62	PGN_0060	BAG32579.1	traM	conserved protein found in conjugate transposon TraM
160	42646.9	0.984894	0.18175	5.41896	5.99457e-08	3.49747e-07	gene44	PGN_0042	BAG32561.1		probable phosphatidate cytidylyltransferase
161	29.0322	0.984436	0.376588	2.61409	0.00894647	0.0185827	gene1888	PGN_1835	BAG34354.1		conserved hypothetical protein
162	86.1072	0.983415	0.328691	2.99191	0.00277238	0.0065032	gene600	PGN_0578	BAG33097.1		conserved hypothetical protein found in conjugate transposon
163	3582.86	0.983157	0.217965	4.51061	6.46417e-06	2.71614e-05	gene1457	PGN_1413	BAG33932.1		conserved hypothetical protein
164	68.3399	0.98272	0.286915	3.42512	0.000614519	0.0016803	gene336	PGN_0324	BAG32843.1		transposase in ISPg1
165	2590.88	0.973028	0.163194	5.9624	2.48567e-09	1.73807e-08	gene1994	PGN_1941	BAG34460.1		putative deoxyribose-phosphate aldolase
166	25908.9	0.968459	0.0975522	9.92759	3.15795e-23	9.18311e-22	gene1460	PGN_1416	BAG33935.1		probable lysyl endopeptidase precursor
167	3114.07	0.96674	0.273749	3.53149	0.000413233	0.00118659	gene1742	PGN_1690	BAG34209.1		putative exported fucosidase
168	622.674	0.964072	0.22877	4.21415	2.50717e-05	9.26034e-05	gene1995	PGN_1942	BAG34461.1		hypothetical protein
169	22.8775	0.963196	0.433625	2.22127	0.0263329	0.0472496	gene1133	PGN_1101	BAG33620.1		conserved hypothetical protein
170	3185.88	0.960425	0.195508	4.91246	8.99394e-07	4.39384e-06	gene550	PGN_0530	BAG33049.1		conserved hypothetical protein
171	57116.6	0.959419	0.14236	6.73939	1.59052e-11	1.368e-10	gene1528	PGN_1479	BAG33998.1	dpp7	dipeptidyl peptidase 7
172	939.543	0.958558	0.115273	8.31557	9.13117e-17	1.45464e-15	gene1985	PGN_1932	BAG34451.1		conserved hypothetical protein
173	101.631	0.957752	0.228831	4.18542	2.84642e-05	0.000103465	gene954	PGN_0926	BAG33445.1		conserved hypothetical protein
174	51.0265	0.956701	0.329197	2.90617	0.00365885	0.00833708	gene1490	PGN_1442	BAG33961.1		transposase in ISPg1
175	22.7401	0.95573	0.395813	2.4146	0.0157526	0.0303776	gene158	PGN_0153	BAG32672.1		conserved hypothetical protein
176	35.7317	0.95452	0.365312	2.61289	0.00897811	0.0186273	gene1877	PGN_1824	BAG34343.1		hypothetical protein
177	1059.84	0.953157	0.15675	6.08076	1.19613e-09	8.66128e-09	gene1986	PGN_1933	BAG34452.1		conserved hypothetical protein
178	6054.78	0.950711	0.109813	8.65758	4.81864e-18	8.57064e-17	gene717	PGN_0694	BAG33213.1	rpmH	50S ribosomal protein L34
179	3523.63	0.94792	0.296635	3.19558	0.0013955	0.00349733	gene1771	PGN_1719	BAG34238.1		conserved hypothetical protein with appr-1-p processing enzyme domain
180	1570.09	0.946298	0.193013	4.90276	9.44979e-07	4.60426e-06	gene1209	PGN_1176	BAG33695.1		putative 3-hydroxybutyryl-CoA dehydrogenase
181	53.7802	0.941924	0.354935	2.65379	0.00795922	0.0167794	gene1134	PGN_1102	BAG33621.1		hypothetical protein
182	158.184	0.938271	0.232043	4.04352	5.26549e-05	0.000181323	gene63	PGN_0061	BAG32580.1		hypothetical protein
183	25165.1	0.935267	0.140839	6.64069	3.12218e-11	2.58816e-10	gene1582	PGN_1533	BAG34052.1		putative carbonic anhydrase
184	708.479	0.929558	0.126341	7.35751	1.87369e-13	1.96009e-12	gene1508	PGN_1459	BAG33978.1		conserved hypothetical protein
185	3837.07	0.926471	0.244871	3.78351	0.000154631	0.000479329	gene1071	PGN_1040	BAG33559.1		conserved hypothetical protein
186	2826.72	0.921681	0.150522	6.12325	9.16844e-10	6.77281e-09	gene1667	PGN_1615	BAG34134.1		putative GTP-binding protein
187	556.275	0.919824	0.273001	3.36931	0.000753571	0.00202425	gene1801	PGN_1748	BAG34267.1		putative cytochrome c biogenesis protein CcsA
188	36.5021	0.918141	0.343329	2.67423	0.00749008	0.0159371	gene446	PGN_0432	BAG32951.1		conserved hypothetical protein
189	8456.73	0.916062	0.229246	3.99598	6.44269e-05	0.00021898	gene1770	PGN_1718	BAG34237.1		probable UDP-2,3-diacylglucosamine hydrolase
190	3036.7	0.915306	0.157297	5.81896	5.92163e-09	3.9164e-08	gene548	PGN_0528	BAG33047.1	batB	putative aerotolerance-related exported protein BatB
191	1237.08	0.912671	0.144267	6.32628	2.51139e-10	1.94129e-09	gene708	PGN_0686	BAG33205.1		putative iron compound ABC transporter permease protein
192	125.828	0.911544	0.216434	4.21166	2.53505e-05	9.34449e-05	gene872	PGN_0844	BAG33363.1		conserved hypothetical protein
193	1035.28	0.907187	0.132426	6.85052	7.35808e-12	6.44976e-11	gene2012	PGN_1960	BAG34478.1		CRISPR-associated protein Cas1
194	2167.92	0.902195	0.149536	6.03331	1.60637e-09	1.14956e-08	gene1468	PGN_1424	BAG33943.1		putative partial Type II restriction enzyme
195	89.7206	0.900864	0.288753	3.11985	0.00180945	0.00444955	gene1234	PGN_1199	BAG33718.1		DNA-binding protein histone-like family
196	1329.85	0.899337	0.234601	3.83348	0.000126344	0.000400454	gene945	PGN_0917	BAG33436.1		tyrosine type site-specific recombinase
197	14477.7	0.898494	0.117041	7.67673	1.63204e-14	1.92896e-13	gene2086	PGN_2032	BAG34550.1		putative alpha-galactosidase
198	38757.3	0.896964	0.0999431	8.97475	2.84007e-19	5.59463e-18	gene495	PGN_0476	BAG32995.1		conserved hypothetical protein
199	371.601	0.893986	0.282109	3.16893	0.00152999	0.00379289	gene1953	PGN_1900	BAG34419.1		hypothetical protein
200	587.239	0.890369	0.234153	3.8025	0.00014324	0.000449343	gene1361	PGN_1324	BAG33843.1		probable ABC transporter membrane protein
201	628.34	0.889223	0.20533	4.3307	1.48638e-05	5.75698e-05	gene1366	PGN_1329	BAG33848.1		hypothetical protein
202	30.3731	0.887374	0.365587	2.42725	0.0152136	0.0295246	gene946	PGN_0918	BAG33437.1		transposase in ISPg1
203	65.1766	0.886562	0.292182	3.03428	0.00241107	0.00574394	gene871	PGN_0843	BAG33362.1		conserved hypothetical protein
204	146.736	0.884768	0.294344	3.0059	0.00264796	0.0062353	gene1716	PGN_1664	BAG34183.1		conserved hypothetical protein
205	4652.24	0.882158	0.232532	3.7937	0.000148419	0.000460891	gene1769	PGN_1717	BAG34236.1		conserved hypothetical protein
206	2075.07	0.881224	0.181486	4.85561	1.20015e-06	5.74067e-06	gene1172	PGN_1139	BAG33658.1		conserved hypothetical protein
207	2170.08	0.879849	0.303821	2.89595	0.00378012	0.00857077	gene1779	PGN_1727	BAG34246.1		transposase in ISPg1
208	163.541	0.878622	0.191857	4.57958	4.65912e-06	2.00836e-05	gene92	PGN_0090	BAG32609.1		hypothetical protein
209	4511.48	0.876542	0.118973	7.3676	1.73729e-13	1.83972e-12	gene1650	PGN_1598	BAG34117.1		probable glutamine ABC transporter
210	113.853	0.875774	0.24396	3.58982	0.000330904	0.000974624	gene1193	PGN_1160	BAG33679.1		transposase in ISPg2
211	7456.11	0.873363	0.176589	4.94574	7.58557e-07	3.72567e-06	gene263	PGN_0251	BAG32770.1		malonyl CoA-acyl carrier protein transacylase
212	472.587	0.872068	0.26651	3.27218	0.00106721	0.00276931	gene1385	PGN_1348	BAG33867.1		conserved hypothetical protein
213	709.38	0.870744	0.195141	4.46212	8.1154e-06	3.34099e-05	gene1848	PGN_1795	BAG34314.1		conserved hypothetical protein
214	1943.13	0.870554	0.143343	6.07321	1.25375e-09	9.04277e-09	gene569	PGN_0549	BAG33068.1		dTDP-glucose 4,6-dehydratase
215	1944.87	0.868618	0.102851	8.44544	3.02912e-17	5.09114e-16	gene707	PGN_0685	BAG33204.1		putative iron compound ABC transporter ATP-binding protein
216	60048.4	0.864501	0.234707	3.68333	0.000230211	0.000693663	gene247	PGN_0235	BAG32754.1		DNA-binding protein HU
217	1382.54	0.860628	0.157821	5.4532	4.94722e-08	2.96186e-07	gene66	PGN_0064	BAG32583.1	traI	putative conserved protein found in conjugate transposon TraI
218	15639	0.860007	0.150765	5.70428	1.16839e-08	7.40655e-08	gene86	PGN_0084	BAG32603.1		DNA topoisomerase I
219	2354.74	0.858393	0.18217	4.71204	2.45246e-06	1.10391e-05	gene65	PGN_0063	BAG32582.1	traJ	conserved transmembrane protein found in conjugate transposon TraJ
220	7865.96	0.858181	0.105548	8.13069	4.26864e-16	6.20647e-15	gene1824	PGN_1771	BAG34290.1		DNA polymerase I
221	1082.22	0.849974	0.223931	3.7957	0.000147228	0.000458813	gene467	PGN_0448	BAG32967.1		putative ABC transporter ATP-binding protein
222	54.7272	0.849291	0.339352	2.50268	0.0123256	0.0245174	gene595	PGN_0574	BAG33093.1		conserved hypothetical protein
223	7704.76	0.849207	0.108245	7.84523	4.32163e-15	5.69584e-14	gene484	PGN_0465	BAG32984.1		GTP pyrophosphokinase
224	20966	0.840443	0.112279	7.48532	7.13713e-14	7.82948e-13	gene1652	PGN_1600	BAG34119.1		conserved hypothetical protein
225	146.822	0.839012	0.270811	3.09815	0.00194735	0.00475039	gene560	PGN_0540	BAG33059.1		conserved hypothetical protein
226	276.507	0.838794	0.246373	3.40457	0.000662688	0.00179858	gene1872	PGN_1819	BAG34338.1		hypothetical protein
227	53940.4	0.837447	0.191352	4.37648	1.20611e-05	4.76205e-05	gene371	PGN_0359	BAG32878.1		putative ABC transporter permease protein
228	3438.57	0.8366	0.203597	4.1091	3.97199e-05	0.000138604	gene654	PGN_0632	BAG33151.1		conserved hypothetical protein
229	1267.77	0.834285	0.170316	4.89845	9.65946e-07	4.66916e-06	gene1208	PGN_1175	BAG33694.1		putative enoyl-CoA hydratase
230	103.087	0.826738	0.230291	3.58997	0.000330718	0.000974624	gene1987	PGN_1934	BAG34453.1		conserved hypothetical protein
231	75.4976	0.82394	0.27093	3.04116	0.00235672	0.00562177	gene962	PGN_0934	BAG33453.1		transposase in ISPg3
232	1164.23	0.823328	0.140689	5.85212	4.85344e-09	3.22156e-08	gene78	PGN_0076	BAG32595.1		putative mobilization protein TraG family
233	33.3433	0.819944	0.355063	2.30929	0.0209274	0.0386483	gene494	PGN_0475	BAG32994.1		hypothetical protein
234	50.7434	0.81565	0.370389	2.20214	0.0276551	0.0491885	gene950	PGN_0922	BAG33441.1		conserved hypothetical protein
235	243.897	0.814955	0.219607	3.71098	0.000206461	0.000627257	gene935	PGN_0907	BAG33426.1		conserved hypothetical protein
236	1083.46	0.814127	0.153668	5.29795	1.17108e-07	6.50128e-07	gene1365	PGN_1328	BAG33847.1		hypothetical protein
237	9591.39	0.812511	0.12544	6.47727	9.33994e-11	7.60479e-10	gene1585	PGN_1536	BAG34055.1		hypothetical protein
238	12732.4	0.806312	0.227811	3.53938	0.000401066	0.00116075	gene1198	PGN_1165	BAG33684.1		conserved hypothetical protein
239	1809.85	0.805645	0.165438	4.86976	1.11731e-06	5.38662e-06	gene2109	PGN_2050	BAG34568.1		ATP-dependent helicase
240	2800.03	0.805475	0.334548	2.40765	0.0160555	0.0307673	gene1473	PGN_1429	BAG33948.1		conserved hypothetical protein
241	2512.66	0.792603	0.152552	5.19561	2.04045e-07	1.08351e-06	gene860	PGN_0833	BAG33352.1	ruvA	probable Holliday junction DNA helicase RuvA
242	403.748	0.789453	0.32681	2.41563	0.015708	0.0303556	gene230	PGN_0218	BAG32737.1		transposase in ISPg1
243	39521.9	0.789376	0.0873158	9.04046	1.56011e-19	3.24786e-18	gene369	PGN_0357	BAG32876.1		ABC transporter membrane protein
244	21336.9	0.788411	0.338531	2.32892	0.0198633	0.0369813	gene130	PGN_0125	BAG32644.1		D-isomer specific 2-hydroxyacid dehydrogenase family protein
245	343.311	0.787209	0.186167	4.2285	2.35254e-05	8.72441e-05	gene1390	PGN_1353	BAG33872.1		conserved hypothetical protein
246	3342.84	0.787108	0.166615	4.72411	2.31126e-06	1.04808e-05	gene266	PGN_0254	BAG32773.1		putative ParB chromosome partitioning protein
247	1599.35	0.783458	0.121254	6.4613	1.0381e-10	8.34122e-10	gene1179	PGN_1146	BAG33665.1		conserved hypothetical protein
248	35044.7	0.78332	0.18011	4.34911	1.36689e-05	5.35073e-05	gene360	PGN_0348	BAG32867.1	uspA	putative universal stress protein UspA
249	620.578	0.780254	0.234995	3.32031	0.00089919	0.00238051	gene464	PGN_0445	BAG32964.1		membrane fusion efflux protein
250	13200.7	0.775348	0.119858	6.46889	9.87286e-11	7.96787e-10	gene84	PGN_0082	BAG32601.1		probable transcriptional regulator AraC family
251	2472.08	0.775195	0.122462	6.3301	2.4501e-10	1.90194e-09	gene1988	PGN_1935	BAG34454.1		hypothetical protein
252	660.394	0.771598	0.233499	3.3045	0.000951455	0.00250801	gene240	PGN_0228	BAG32747.1		probable coenzyme F390 synthetase
253	175806	0.768268	0.246522	3.11642	0.00183058	0.00448946	gene1219	PGN_1186	BAG33705.1	rprY	putative DNA-binding response regulator RprY
254	10620.6	0.767359	0.153893	4.98631	6.15437e-07	3.04724e-06	gene1653	PGN_1601	BAG34120.1		conserved hypothetical protein with lemA family domain
255	1404.69	0.765585	0.154769	4.94662	7.55149e-07	3.71891e-06	gene1387	PGN_1350	BAG33869.1		conserved hypothetical protein
256	25777.7	0.765486	0.105985	7.22262	5.09972e-13	4.99609e-12	gene1597	PGN_1548	BAG34067.1		conserved hypothetical protein
257	560.607	0.765442	0.131718	5.81124	6.20127e-09	4.0866e-08	gene1059	PGN_1029	BAG33548.1		conserved hypothetical protein
258	238.787	0.764718	0.341472	2.23948	0.0251249	0.0453932	gene947	PGN_0919	BAG33438.1		hypothetical protein
259	202.964	0.764169	0.286266	2.66944	0.00759786	0.0160916	gene1873	PGN_1820	BAG34339.1		conserved hypothetical protein
260	3502.62	0.763858	0.133074	5.74011	9.46131e-09	6.14649e-08	gene1452	PGN_1408	BAG33927.1		conserved hypothetical protein with predicted permease membrane region
261	121.866	0.761918	0.239117	3.18638	0.00144063	0.00359569	gene91	PGN_0089	BAG32608.1		hypothetical protein
262	2461.41	0.758011	0.159675	4.7472	2.06254e-06	9.44645e-06	gene1466	PGN_1422	BAG33941.1		putative partial DNA-binding protein histone-like family
263	5045.78	0.757637	0.145221	5.21713	1.81713e-07	9.84907e-07	gene1432	PGN_1393	BAG33912.1		putative DNA-binding protein HU
264	1885.95	0.757207	0.187614	4.03599	5.43719e-05	0.000186884	gene646	PGN_0624	BAG33143.1		phospho-N-acetylmuramoyl-pentapeptide-transferase
265	2650.92	0.751415	0.170791	4.39961	1.08444e-05	4.30955e-05	gene1890	PGN_1837	BAG34356.1		conserved hypothetical protein
266	98.8982	0.750863	0.25986	2.88949	0.00385866	0.00872335	gene479	PGN_0460	BAG32979.1		DNA-binding protein histone-like family
267	131546	0.75038	0.173921	4.31449	1.59969e-05	6.16976e-05	gene1352	PGN_1315	BAG33834.1		conserved hypothetical protein
268	123.843	0.747644	0.336471	2.22202	0.0262821	0.0472047	gene611	PGN_0589	BAG33108.1		conserved hypothetical protein
269	260161	0.747113	0.167232	4.46751	7.91351e-06	3.27258e-05	gene1792	PGN_1740	BAG34259.1		putative RNA polymerase ECF-type sigma factor
270	7887.65	0.745752	0.134517	5.54393	2.95758e-08	1.80609e-07	gene587	PGN_0566	BAG33085.1		probable thioesterase protein
271	1741.93	0.741371	0.107334	6.90717	4.94419e-12	4.41842e-11	gene1492	PGN_1444	BAG33963.1		carbamoyl-phosphate synthase small subunit
272	187.694	0.740133	0.255013	2.90234	0.00370388	0.00841294	gene1224	PGN_1191	BAG33710.1		transposase in ISPg1
273	1394.36	0.739129	0.156709	4.71656	2.39864e-06	1.08234e-05	gene1560	PGN_1511	BAG34030.1		probable hemolysin
274	950.703	0.738148	0.298707	2.47114	0.0134683	0.0263892	gene1108	PGN_1076	BAG33595.1		putative DNA methylase
275	1347.87	0.737029	0.262746	2.80509	0.00503018	0.0111028	gene994	PGN_0966	BAG33485.1		partial transposase in ISPg1
276	3330.75	0.734913	0.0975125	7.53661	4.82355e-14	5.48866e-13	gene2030	PGN_1977	BAG34495.1		conserved hypothetical protein
277	285.541	0.733376	0.177275	4.13694	3.51961e-05	0.000124718	gene1509	PGN_1460	BAG33979.1		putative guanylate kinase
278	19355	0.731658	0.223329	3.27614	0.00105235	0.00273849	gene1069	PGN_1038	BAG33557.1		conserved hypothetical protein
279	2168.34	0.730606	0.134665	5.42536	5.78388e-08	3.4071e-07	gene1753	PGN_1701	BAG34220.1		conserved hypothetical protein
280	4812.57	0.722527	0.0982115	7.35685	1.88306e-13	1.96009e-12	gene819	PGN_0795	BAG33314.1		conserved hypothetical protein
281	457.068	0.720166	0.141606	5.08569	3.66293e-07	1.90639e-06	gene938	PGN_0910	BAG33429.1		conserved hypothetical protein
282	17690.4	0.717611	0.184757	3.88408	0.000102716	0.000333645	gene2141	PGN_2079	BAG34597.1		mannose-1-phosphate guanylyltransferase
283	13344.5	0.716839	0.161732	4.43226	9.32525e-06	3.77962e-05	gene665	PGN_0643	BAG33162.1		3,4-dihydroxy-2-butanone 4-phosphate synthase
284	145274	0.715266	0.166171	4.30439	1.67447e-05	6.41764e-05	gene2139	PGN_2077	BAG34595.1		conserved hypothetical protein
285	356.755	0.71431	0.310164	2.30301	0.0212784	0.0391385	gene439	PGN_0425	BAG32944.1		partial transposase in ISPg3
286	790.701	0.710914	0.281253	2.52766	0.0114824	0.0231162	gene772	PGN_0749	BAG33268.1		transposase in ISPg1
287	28490.5	0.70983	0.168754	4.2063	2.59587e-05	9.54948e-05	gene370	PGN_0358	BAG32877.1		putative ABC transporter ATP-binding protein
288	1163.05	0.708415	0.116484	6.08166	1.18947e-09	8.64729e-09	gene1050	PGN_1020	BAG33539.1		probable ATP/GTP-binding transmembrane protein
289	4664.47	0.706987	0.139596	5.06454	4.09393e-07	2.1127e-06	gene504	PGN_0485	BAG33004.1		conserved hypothetical protein
290	1976.7	0.706971	0.218293	3.23863	0.00120104	0.00305139	gene1952	PGN_1899	BAG34418.1		conserved hypothetical protein
291	107.143	0.706792	0.236063	2.99408	0.00275276	0.00647377	gene984	PGN_0956	BAG33475.1		hypothetical protein
292	11358.2	0.704223	0.216558	3.25189	0.0011464	0.00294147	gene859	PGN_0832	BAG33351.1	sov	Por secretion system protein sov/gliding motility protein SprA
293	17207.6	0.700244	0.164987	4.24423	2.19341e-05	8.20068e-05	gene387	PGN_0375	BAG32894.1		phosphoribulose/uridine kinase
294	907.278	0.69911	0.125185	5.58459	2.34248e-08	1.44492e-07	gene1467	PGN_1423	BAG33942.1		putative partial DNA-binding protein histone-like family
295	6573.66	0.697906	0.116862	5.97207	2.34255e-09	1.64428e-08	gene2074	PGN_2020	BAG34538.1		UDP-3-O-[3-hydroxymyristoyl] glucosamine N-acyltransferase
296	37343.8	0.693772	0.12054	5.75553	8.63686e-09	5.65097e-08	gene1081	PGN_1049	BAG33568.1		putative alkaline phosphatase
297	2658.62	0.692687	0.131244	5.27785	1.30708e-07	7.19092e-07	gene1530	PGN_1481	BAG34000.1		putative polysaccharide biosynthesis protein
298	841.767	0.691409	0.199119	3.47234	0.000515949	0.00145195	gene64	PGN_0062	BAG32581.1	traK	putative conserved protein found in conjugate transposon TraK
299	4560.77	0.689428	0.155436	4.43546	9.18767e-06	3.73211e-05	gene2015	PGN_1963	BAG34481.1		conserved hypothetical protein
300	1121.57	0.688937	0.189708	3.63156	0.000281712	0.000837818	gene1978	PGN_1925	BAG34444.1		conserved hypothetical protein
301	1638.24	0.683076	0.123093	5.54929	2.86838e-08	1.75748e-07	gene2040	PGN_1987	BAG34505.1		conserved hypothetical protein
302	145305	0.682689	0.237529	2.87414	0.00405135	0.00911802	gene1500	PGN_1452	BAG33971.1	groEL	chaperonin GroEL
303	703.455	0.681659	0.241802	2.81907	0.00481626	0.0106691	gene2010	PGN_1957	BAG34476.1		transposase in ISPg1
304	6112.39	0.680874	0.160033	4.25458	2.09444e-05	7.87889e-05	gene341	PGN_0329	BAG32848.1		conserved hypothetical protein
305	771.496	0.679972	0.148366	4.58308	4.58176e-06	1.97967e-05	gene1426	PGN_1387	BAG33906.1		putative ABC transporter permease protein
306	318.803	0.677608	0.24659	2.74791	0.00599756	0.0129955	gene613	PGN_0591	BAG33110.1		conserved hypothetical protein
307	3744.53	0.677532	0.119749	5.65796	1.53187e-08	9.6109e-08	gene485	PGN_0466	BAG32985.1		putative cardiolipin synthetase
308	14883.5	0.674921	0.134448	5.01994	5.16872e-07	2.61577e-06	gene2031	PGN_1978	BAG34496.1		conserved hypothetical protein
309	3678.88	0.674803	0.210719	3.20237	0.001363	0.00342056	gene353	PGN_0341	BAG32860.1		conserved hypothetical protein
310	3129.28	0.673926	0.288355	2.33714	0.0194321	0.0363261	gene231	PGN_0219	BAG32738.1		partial transposase in ISPg1
311	2673.15	0.672846	0.109881	6.1234	9.15968e-10	6.77281e-09	gene2055	PGN_2001	BAG34519.1	porY	Por secretion system protein porY/putative sensor histidine kinase
312	1567.51	0.671299	0.202932	3.30801	0.000939626	0.00248263	gene1459	PGN_1415	BAG33934.1		DNA-binding protein histone-like family
313	1296.97	0.669488	0.155417	4.30768	1.64972e-05	6.33604e-05	gene1672	PGN_1620	BAG34139.1		hypothetical protein
314	2683.3	0.668853	0.138476	4.83009	1.36471e-06	6.42711e-06	gene2151	PGN_2088	BAG34606.1		conserved hypothetical protein
315	181.521	0.668781	0.246409	2.71411	0.00664539	0.0142557	gene1210	PGN_1177	BAG33696.1		transposase in ISPg1
316	500.754	0.662049	0.233208	2.83888	0.00452726	0.0101269	gene239	PGN_0227	BAG32746.1		probable glycosyl transferase family 1
317	269.633	0.655922	0.187043	3.5068	0.000453526	0.00129207	gene614	PGN_0592	BAG33111.1	traQ	putative conserved protein found in conjugate transposon TraQ
318	109725	0.65412	0.286743	2.2812	0.0225364	0.0412867	gene314	PGN_0302	BAG32821.1		rubrerythrin
319	4289.01	0.652919	0.128588	5.07762	3.82188e-07	1.98348e-06	gene1206	PGN_1173	BAG33692.1		putative electron transfer flavoprotein beta subunit
320	32549.8	0.652714	0.155683	4.19258	2.75797e-05	0.000100449	gene35	PGN_0033	BAG32552.1		thioredoxin
321	1601.31	0.648919	0.213116	3.04491	0.00232748	0.00555924	gene1800	PGN_1747	BAG34266.1		conserved hypothetical protein
322	1194.47	0.647347	0.266861	2.42578	0.0152755	0.0296134	gene1691	PGN_1639	BAG34158.1		conserved hypothetical protein
323	5454.07	0.64363	0.0975358	6.59891	4.14195e-11	3.41804e-10	gene1491	PGN_1443	BAG33962.1		carbamoyl-phosphate synthase large subunit
324	14555.8	0.642082	0.181616	3.53537	0.000407197	0.00117293	gene1826	PGN_1773	BAG34292.1		sodium/hydrogen antiporter
325	7966.11	0.639424	0.213769	2.99119	0.0027789	0.00651015	gene277	PGN_0265	BAG32784.1		carboxynorspermidine decarboxylase
326	106.2	0.635211	0.226507	2.80438	0.00504141	0.0111142	gene1847	PGN_1794	BAG34313.1		conserved hypothetical protein
327	760.959	0.634533	0.160127	3.96267	7.41155e-05	0.000248226	gene956	PGN_0928	BAG33447.1		conserved hypothetical protein
328	8104.02	0.633665	0.193591	3.27322	0.00106329	0.00276306	gene2133	PGN_2074	BAG34592.1		conserved hypothetical protein
329	11104.6	0.632368	0.144303	4.38221	1.1748e-05	4.64843e-05	gene503	PGN_0484	BAG33003.1		putative galactokinase
330	1386.74	0.631037	0.142536	4.42722	9.54575e-06	3.85943e-05	gene1204	PGN_1171	BAG33690.1		coenzyme A transferase beta subunit
331	9321.82	0.628119	0.150137	4.18363	2.86886e-05	0.000104074	gene2001	PGN_1948	BAG34467.1		deoxyguanosinetriphosphate triphosphohydrolase
332	4801.01	0.6269	0.103046	6.0837	1.1744e-09	8.57175e-09	gene1205	PGN_1172	BAG33691.1		acyl-CoA dehydrogenase short-chain specific
333	8223.43	0.626445	0.134757	4.64871	3.34021e-06	1.47452e-05	gene1634	PGN_1582	BAG34101.1		membrane-associated zinc metalloprotease
334	432.445	0.625794	0.180343	3.47003	0.000520408	0.00146225	gene1389	PGN_1352	BAG33871.1		conserved hypothetical protein with DUF1706 domain
335	4365.36	0.62343	0.129499	4.81416	1.47819e-06	6.90826e-06	gene88	PGN_0086	BAG32605.1		putative DNA methylase
336	20342.9	0.622973	0.249261	2.49928	0.0124445	0.024727	gene1072	PGN_1041	BAG33560.1		cytochrome d ubiquinol oxidase subunit I
337	3348.41	0.61767	0.1644	3.75711	0.000171887	0.000527466	gene2046	PGN_1993	BAG34511.1		conserved hypothetical protein
338	19678.8	0.615919	0.235242	2.61823	0.00883876	0.0184007	gene612	PGN_0590	BAG33109.1		putative Fic family protein
339	1479.37	0.611281	0.258506	2.36467	0.0180461	0.034083	gene466	PGN_0447	BAG32966.1		putative ABC transporter permease protein
340	4499.73	0.610283	0.155603	3.92206	8.77969e-05	0.000289287	gene1265	PGN_1230	BAG33749.1		conserved hypothetical protein
341	211.725	0.610107	0.219203	2.78329	0.00538103	0.0117497	gene1249	PGN_1214	BAG33733.1		hypothetical protein
342	10983.9	0.608155	0.113359	5.36486	8.10103e-08	4.65238e-07	gene1538	PGN_1489	BAG34008.1		2-amino-3-ketobutyrate CoA ligase
343	15476.1	0.60607	0.220534	2.74819	0.00599247	0.0129955	gene233	PGN_0221	BAG32740.1		DNA topoisomerase III
344	2345.75	0.602849	0.140949	4.27708	1.89359e-05	7.16748e-05	gene685	PGN_0663	BAG33182.1		conserved hypothetical protein
345	347.407	0.601077	0.242077	2.483	0.0130281	0.0256916	gene187	PGN_0181	BAG32700.1		conserved hypothetical protein
346	922.65	0.600118	0.234941	2.55433	0.0106391	0.0216085	gene1363	PGN_1326	BAG33845.1		hypothetical protein
347	3554.62	0.599619	0.101536	5.9055	3.51575e-09	2.36796e-08	gene1032	PGN_1002	BAG33521.1		AMP nucleosidase
348	123291	0.597041	0.19429	3.07295	0.00211957	0.00509588	gene944	PGN_0916	BAG33435.1	dnaK	molecular chaperone DnaK
349	5189.61	0.596998	0.111168	5.37023	7.86346e-08	4.54444e-07	gene1931	PGN_1878	BAG34397.1		conserved hypothetical protein
350	854.32	0.595293	0.173609	3.42893	0.000605974	0.00165941	gene886	PGN_0858	BAG33377.1		probable ABC transporter ATP-binding protein
351	1120.6	0.593655	0.171377	3.46403	0.000532141	0.00148837	gene1680	PGN_1628	BAG34147.1		putative glycosyltransferases
352	2403.08	0.593052	0.118282	5.01386	5.3349e-07	2.69243e-06	gene1469	PGN_1425	BAG33944.1		putative partial Type II restriction enzyme
353	3374.4	0.592953	0.139752	4.2429	2.20647e-05	8.2327e-05	gene1470	PGN_1426	BAG33945.1		adenine-specific methyltransferase
354	328.927	0.592707	0.17995	3.29373	0.000988671	0.00259668	gene2011	PGN_1959	BAG34477.1		CRISPR-associated protein Cas2
355	18179.7	0.592533	0.132888	4.45888	8.23874e-06	3.38416e-05	gene918	PGN_0890	BAG33409.1		putative TonB-dependent outer membrane receptor protein
356	645.361	0.59147	0.153418	3.85529	0.000115592	0.000368387	gene1525	PGN_1476	BAG33995.1		conserved hypothetical protein
357	1280.27	0.589806	0.147858	3.989	6.63529e-05	0.000225016	gene1292	PGN_1256	BAG33775.1		conserved hypothetical protein
358	4817.12	0.585962	0.167839	3.49121	0.000480835	0.0013615	gene1956	PGN_1903	BAG34422.1		putative adenine-specific DNA methyltransferase
359	1164.29	0.582926	0.134115	4.34647	1.38343e-05	5.40392e-05	gene628	PGN_0606	BAG33125.1		glucosamine-6-phosphate isomerase
360	121.105	0.581504	0.228941	2.53998	0.011086	0.0224664	gene599	PGN_0577	BAG33096.1		transposase in ISPg1
361	234.643	0.576726	0.240774	2.3953	0.0166068	0.0316254	gene615	PGN_0593	BAG33112.1	traO	putative conserved protein found in conjugate transposon TraO
362	4861.13	0.573826	0.167746	3.4208	0.000624383	0.00170472	gene676	PGN_0654	BAG33173.1		conserved hypothetical protein
363	6636.96	0.57353	0.158984	3.60747	0.000309196	0.000916582	gene85	PGN_0083	BAG32602.1		conserved hypothetical protein
364	2522.24	0.573435	0.176291	3.25277	0.00114287	0.00293651	gene1367	PGN_1330	BAG33849.1		probable branched chain amino acid ABC transporter ATP-binding protein
365	5142.51	0.573418	0.119225	4.80956	1.5126e-06	7.05112e-06	gene83	PGN_0081	BAG32600.1		putative Na driven multidrug efflux pump
366	156.89	0.569789	0.241255	2.36177	0.0181877	0.0342736	gene955	PGN_0927	BAG33446.1		conserved hypothetical protein
367	1002.47	0.567882	0.128873	4.40652	1.05044e-05	4.20175e-05	gene69	PGN_0067	BAG32586.1	traF	probable conserved transmembrane protein found in conjugate transposon TraE
368	4982.44	0.567608	0.175718	3.23022	0.00123695	0.00312556	gene1632	PGN_1580	BAG34099.1	rpsU	putative 30S ribosomal protein S21
369	720.108	0.566253	0.256838	2.20471	0.0274746	0.048915	gene465	PGN_0446	BAG32965.1		putative ABC transporter ATP-binding protein
370	4795.52	0.564078	0.112045	5.03437	4.79416e-07	2.4397e-06	gene407	PGN_0394	BAG32913.1	rpsT	probable 30S ribosomal protein S20
371	2525.87	0.563064	0.209991	2.68137	0.00733205	0.0156737	gene802	PGN_0778	BAG33297.1	porT	Por secretion system protein porT/sprT
372	897.333	0.5626	0.161267	3.48862	0.000485517	0.00137263	gene1561	PGN_1512	BAG34031.1		conserved hypothetical protein
373	628.168	0.562267	0.19693	2.85516	0.00430153	0.00964555	gene30	PGN_0028	BAG32547.1		hypothetical protein
374	3682.84	0.555478	0.169366	3.27974	0.00103901	0.00271537	gene1616	PGN_1567	BAG34086.1		putative DNA replication and repair protein RecF
375	11906.6	0.544567	0.167716	3.24696	0.00116644	0.00297206	gene1651	PGN_1599	BAG34118.1		conserved hypothetical protein
376	3439.38	0.543906	0.121746	4.46756	7.91177e-06	3.27258e-05	gene1811	PGN_1758	BAG34277.1		putative v-type ATPase subunit K
377	1431.26	0.541392	0.15311	3.53596	0.000406301	0.00117219	gene1427	PGN_1388	BAG33907.1		DNA ligase
378	7007.68	0.540144	0.0981951	5.50072	3.78243e-08	2.29451e-07	gene2082	PGN_2028	BAG34546.1		conserved hypothetical protein
379	9525.33	0.539507	0.154464	3.49276	0.000478049	0.0013557	gene262	PGN_0250	BAG32769.1		aminoacyl-histidine dipeptidase
380	1237.38	0.535235	0.130237	4.10969	3.96197e-05	0.000138518	gene2032	PGN_1979	BAG34497.1		primosomal protein N
381	2140.92	0.533773	0.123169	4.33368	1.46637e-05	5.70359e-05	gene1834	PGN_1781	BAG34300.1		putative tRNA:rRNA methyltransferase
382	10926.9	0.531688	0.156335	3.40096	0.000671507	0.00181936	gene1798	PGN_1745	BAG34264.1		putative NapC/NirT cytochrome c-type protein
383	1330.49	0.531493	0.135064	3.93513	8.31531e-05	0.000274976	gene469	PGN_0450	BAG32969.1		putative RNA polymerase sigma-70 factor ECF subfamily
384	1720.45	0.531172	0.16403	3.23827	0.00120257	0.00305139	gene583	PGN_0562	BAG33081.1		conserved hypothetical protein
385	817.413	0.527732	0.14132	3.7343	0.000188241	0.000574762	gene2013	PGN_1961	BAG34479.1		CRISPR-associated protein Cas4
386	193.883	0.527596	0.199754	2.64122	0.00826075	0.0173751	gene677	PGN_0655	BAG33174.1		conserved hypothetical protein
387	450990	0.52709	0.225718	2.33517	0.0195345	0.0364432	gene626	PGN_0604	BAG33123.1		ferritin
388	9898.04	0.525905	0.228967	2.29686	0.0216265	0.039739	gene1424	PGN_1385	BAG33904.1		hypothetical protein
389	6819.23	0.525745	0.113713	4.62344	3.77432e-06	1.65025e-05	gene1935	PGN_1882	BAG34401.1		probable permease
390	9116.91	0.524947	0.0963912	5.44601	5.15127e-08	3.064e-07	gene275	PGN_0263	BAG32782.1		putative Fe-S oxidoreductase
391	6949.54	0.524439	0.159741	3.28305	0.00102689	0.00268752	gene1000	PGN_0972	BAG33491.1		TPR domain protein
392	184.145	0.522242	0.226447	2.30624	0.0210974	0.0388447	gene1038	PGN_1008	BAG33527.1		partial transposase in ISPg1
393	4537.27	0.521902	0.146397	3.56498	0.000363882	0.00106321	gene1173	PGN_1140	BAG33659.1		putative orotate phosphoribosyltransferase
394	5380.14	0.521297	0.150804	3.45678	0.000546667	0.00152667	gene2042	PGN_1989	BAG34507.1		conserved hypothetical protein with NIF3 domain
395	16436.9	0.520541	0.180809	2.87895	0.00399	0.008991	gene1481	PGN_1437	BAG33956.1		conserved hypothetical protein
396	9924.14	0.520329	0.12138	4.28679	1.81277e-05	6.93319e-05	gene276	PGN_0264	BAG32783.1		signal recognition particle-docking protein
397	2235.18	0.520205	0.138636	3.75231	0.00017521	0.000535868	gene1833	PGN_1780	BAG34299.1		putative YjgF-like protein
398	940.561	0.518076	0.12332	4.20105	2.65677e-05	9.75391e-05	gene241	PGN_0229	BAG32748.1		putative DNA-binding protein histone-like family
399	1317.41	0.517127	0.1244	4.15697	3.22497e-05	0.000115619	gene545	PGN_0525	BAG33044.1	batE	probable aerotolerance-related exported protein BatE
400	8616.72	0.51119	0.10251	4.98672	6.14131e-07	3.04724e-06	gene1113	PGN_1081	BAG33600.1		conserved hypothetical protein
401	1050	0.510763	0.155029	3.29462	0.000985544	0.00259413	gene1364	PGN_1327	BAG33846.1		hypothetical protein
402	2102.98	0.501228	0.170666	2.93689	0.00331519	0.00763953	gene2150	PGN_2087	BAG34605.1		glycosyltransferase
403	6234.22	0.499233	0.150928	3.30775	0.000940474	0.00248263	gene1665	PGN_1613	BAG34132.1		ATP-dependent DNA helicase RecG
404	253.625	0.498447	0.206675	2.41174	0.0158766	0.0304883	gene1388	PGN_1351	BAG33870.1		conserved hypothetical protein
405	3223.37	0.498417	0.178793	2.78768	0.0053087	0.0116195	gene1197	PGN_1164	BAG33683.1		conserved hypothetical protein with prokaryotic DUF849 domain
406	4182.06	0.492866	0.130689	3.77128	0.000162415	0.000501761	gene285	PGN_0273	BAG32792.1		conserved hypothetical protein
407	1573.72	0.489863	0.169501	2.89002	0.00385214	0.00872325	gene5	PGN_0006	BAG32525.1		putative Na+driven multidrug efflux pump
408	1118.78	0.489307	0.193756	2.52538	0.0115572	0.0232158	gene1749	PGN_1697	BAG34216.1		conserved hypothetical protein
409	362.416	0.488752	0.215771	2.26514	0.023504	0.0427599	gene995	PGN_0967	BAG33486.1		partial transposase in ISPg1
410	30994	0.485125	0.140526	3.45222	0.000555996	0.001548	gene1253	PGN_1218	BAG33737.1		asparaginyl-tRNA synthetase
411	9155.35	0.480895	0.107668	4.46646	7.9524e-06	3.28126e-05	gene1804	PGN_1751	BAG34270.1		DNA primase
412	571.4	0.472509	0.148663	3.17839	0.00148097	0.00368132	gene1992	PGN_1939	BAG34458.1		putative D-tyrosyl-tRNA deacylase
413	3964.6	0.471452	0.150859	3.12512	0.00177731	0.00437639	gene670	PGN_0648	BAG33167.1		conserved hypothetical protein
414	2983.9	0.469053	0.140522	3.33794	0.000844019	0.002254	gene480	PGN_0461	BAG32980.1		probable D-alanyl-D-alanine dipeptidase
415	8279.94	0.468813	0.177271	2.64461	0.0081785	0.0172219	gene118	PGN_0114	BAG32633.1		Na translocating NADH-quinone reductase subunit A
416	8489.73	0.467249	0.10555	4.4268	9.5643e-06	3.85943e-05	gene1893	PGN_1840	BAG34359.1	rplQ	50S ribosomal protein L17
417	1462.31	0.46037	0.144597	3.18381	0.00145349	0.00362285	gene393	PGN_0381	BAG32900.1		partial ROK family transcriptional repressor with glucose kinase domain
418	2112.1	0.452756	0.164819	2.74699	0.00601449	0.0130089	gene1570	PGN_1521	BAG34040.1		conserved hypothetical protein
419	8466.13	0.452686	0.109018	4.15239	3.2902e-05	0.000117498	gene1825	PGN_1772	BAG34291.1		1,4-alpha-glucan branching enzyme
420	1898.39	0.451353	0.179872	2.5093	0.012097	0.0241412	gene1505	PGN_1456	BAG33975.1		conserved hypothetical protein
421	21812.1	0.446702	0.115591	3.86451	0.000111312	0.000358165	gene588	PGN_0567	BAG33086.1	prtC	collagenase
422	2541.99	0.443431	0.191617	2.31415	0.0206597	0.0382588	gene1002	PGN_0973	BAG33492.1		conserved hypothetical protein
423	5264.79	0.443169	0.124305	3.56517	0.000363622	0.00106321	gene273	PGN_0261	BAG32780.1		sigma-54-dependent transcriptional regulator
424	261.13	0.435178	0.170104	2.55831	0.0105181	0.0214102	gene710	PGN_0688	BAG33207.1		conserved hypothetical protein
425	6775.37	0.433807	0.180116	2.40848	0.0160191	0.0307299	gene89	PGN_0087	BAG32606.1		conserved hypothetical protein
426	6420.88	0.432939	0.0940014	4.60566	4.11157e-06	1.78917e-05	gene1334	PGN_1298	BAG33817.1		conserved hypothetical protein
427	2816.07	0.432151	0.156022	2.76981	0.00560888	0.0122327	gene1571	PGN_1522	BAG34041.1		conserved hypothetical protein
428	645.446	0.431274	0.160888	2.68059	0.00734919	0.015692	gene1740	PGN_1688	BAG34207.1		putative ribose 5-phosphate isomerase B
429	39793.2	0.428363	0.160451	2.66974	0.00759107	0.0160916	gene1809	PGN_1756	BAG34275.1		putative 2-oxoglutarate oxidoreductase gamma subunit
430	22713.2	0.421261	0.0949611	4.43614	9.15848e-06	3.72852e-05	gene1445	PGN_1401	BAG33920.1		delta-1-pyrroline-5-carboxylate dehydrogenase
431	1496.08	0.421013	0.122345	3.4412	0.000579136	0.00159683	gene26	PGN_0025	BAG32544.1		probable SpoU rRNA methylase family protein
432	276.02	0.419705	0.174483	2.40542	0.0161538	0.0308912	gene1862	PGN_1809	BAG34328.1		hypothetical protein
433	1815.85	0.414548	0.140412	2.95238	0.00315338	0.0073034	gene1282	PGN_1246	BAG33765.1		hypothetical protein
434	4196.25	0.411193	0.165762	2.48063	0.0131152	0.0258077	gene2145	PGN_2083	BAG34601.1		potassium uptake protein TrkH
435	2621.38	0.4102	0.130032	3.15461	0.00160715	0.00396805	gene2041	PGN_1988	BAG34506.1		conserved hypothetical protein
436	687.778	0.410176	0.133324	3.07653	0.00209427	0.00505494	gene1739	PGN_1687	BAG34206.1		conserved hypothetical protein
437	2821.32	0.410102	0.102817	3.98866	6.64486e-05	0.000225016	gene1493	PGN_1445	BAG33964.1		putative amidophosphoribosyltransferase
438	305.404	0.409934	0.173066	2.36865	0.0178532	0.0338582	gene1246	PGN_1211	BAG33730.1		hypothetical protein
439	4632.36	0.406337	0.179779	2.2602	0.0238089	0.0432718	gene1610	PGN_1561	BAG34080.1		conserved hypothetical protein
440	1181.52	0.402372	0.17128	2.3492	0.0188136	0.0352779	gene1957	PGN_1904	BAG34423.1	hagB	hemagglutinin protein HagB
441	5181.79	0.40208	0.118572	3.39102	0.000696333	0.00187877	gene664	PGN_0642	BAG33161.1		conserved hypothetical protein
442	10979.5	0.397289	0.157391	2.52422	0.0115956	0.0232675	gene1633	PGN_1581	BAG34100.1		DNA mismatch repair protein MutS
443	429.457	0.395979	0.164075	2.41341	0.0158041	0.0304449	gene165	PGN_0159	BAG32678.1		probable thiamin-phosphate pyrophosphorylase
444	2978.73	0.394505	0.135654	2.90818	0.00363544	0.00829406	gene853	PGN_0826	BAG33345.1		dihydrolipoamide dehydrogenase
445	1139.48	0.390326	0.148626	2.62623	0.00863369	0.0180147	gene1660	PGN_1608	BAG34127.1		neuraminidase
446	24762.7	0.390086	0.126253	3.08972	0.00200343	0.00488071	gene1796	PGN_1744	BAG34263.1		conserved hypothetical protein
447	985.58	0.390017	0.131335	2.96963	0.00298161	0.00694951	gene1591	PGN_1542	BAG34061.1		putative esterase
448	9230.36	0.38885	0.132675	2.93083	0.00338056	0.00778038	gene589	PGN_0568	BAG33087.1		2-amino-4-hydroxy-6-hydroxymethyldihydropteridine pyrophosphokinase
449	3159.94	0.388191	0.164678	2.35727	0.0184099	0.0345917	gene1396	PGN_1359	BAG33878.1		putative erythronate-4-phosphate dehydrogenase
450	6239.48	0.387845	0.118837	3.26367	0.00109979	0.00284579	gene2126	PGN_2067	BAG34585.1		TPR domain protein
451	22959	0.386918	0.126359	3.06207	0.00219815	0.00527095	gene1288	PGN_1252	BAG33771.1		iron-containing alcohol dehydrogenase
452	7457.63	0.384659	0.173768	2.21364	0.0268539	0.0479964	gene1880	PGN_1827	BAG34346.1		S-adenosylmethionine synthase
453	910.124	0.379505	0.167983	2.25919	0.0238718	0.043343	gene1046	PGN_1016	BAG33535.1		conserved hypothetical protein
454	35145.5	0.37892	0.163446	2.31833	0.0204315	0.0378852	gene347	PGN_0335	BAG32854.1		conserved hypothetical protein with Zinc carboxypeptidase domain
455	814.238	0.376358	0.145414	2.58819	0.00964811	0.0199047	gene2154	PGN_2091	BAG34609.1		conserved hypothetical protein
456	7697.58	0.373252	0.102461	3.64287	0.000269619	0.000803159	gene1149	PGN_1116	BAG33635.1		putative aminotransferase
457	8832.88	0.365904	0.12498	2.92771	0.00341471	0.00783424	gene1563	PGN_1514	BAG34033.1		conserved hypothetical protein
458	11331.4	0.354105	0.119898	2.95339	0.00314301	0.00728859	gene1082	PGN_1050	BAG33569.1		conserved hypothetical protein
459	19342.8	0.347352	0.140114	2.47907	0.0131724	0.0258925	gene1447	PGN_1403	BAG33922.1		ornithine aminotransferase
460	5287.84	0.344039	0.114025	3.01722	0.00255101	0.00604585	gene970	PGN_0942	BAG33461.1		conserved hypothetical protein
461	3926.01	0.343894	0.10312	3.33488	0.000853353	0.00227561	gene1174	PGN_1141	BAG33660.1		putative amidohydrolase
462	4001.95	0.343049	0.142203	2.4124	0.015848	0.0304654	gene505	PGN_0486	BAG33005.1		conserved hypothetical protein
463	6750.73	0.342909	0.124798	2.74772	0.00600121	0.0129955	gene1944	PGN_1891	BAG34410.1	rpmB	50S ribosomal protein L28
464	326.976	0.342677	0.150372	2.27885	0.0226757	0.041459	gene1080	PGN_1048	BAG33567.1		hypothetical protein
465	3299.85	0.337801	0.140863	2.39808	0.0164813	0.031419	gene1861	PGN_1808	BAG34327.1		conserved hypothetical protein
466	4175.48	0.334888	0.132455	2.52832	0.011461	0.0230985	gene1789	PGN_1737	BAG34256.1	recQII	ATP-dependent DNA helicase RecQ
467	2734.41	0.333508	0.110813	3.00965	0.0026155	0.00617473	gene2027	PGN_1974	BAG34492.1		conserved hypothetical protein
468	2303.62	0.331722	0.123933	2.67663	0.00743664	0.0158602	gene1074	PGN_1043	BAG33562.1		conserved hypothetical protein
469	2708.99	0.327468	0.136474	2.39949	0.016418	0.0313309	gene709	PGN_0687	BAG33206.1		putative iron compound ABC transporter periplasmic iron compound-binding protein
470	12359.2	0.326829	0.104221	3.13594	0.00171307	0.00422388	gene2021	PGN_1969	BAG34487.1		putative methionyl-tRNA formyltransferase
471	2095.33	0.326071	0.115641	2.81969	0.00480693	0.0106614	gene1655	PGN_1603	BAG34122.1		aspartate carbamoyltransferase regulatory subunit
472	3668.61	0.324833	0.11046	2.94073	0.00327436	0.00756447	gene477	PGN_0458	BAG32977.1		hypothetical protein
473	5164.64	0.322409	0.108141	2.98138	0.00286949	0.00671381	gene430	PGN_0416	BAG32935.1		putative type II DNA modification methyltransferase
474	6883.36	0.320262	0.113271	2.8274	0.00469271	0.0104714	gene1835	PGN_1782	BAG34301.1		DNA repair protein RecN
475	6363.31	0.311164	0.0910618	3.41707	0.000633001	0.00172312	gene1299	PGN_1263	BAG33782.1		conserved hypothetical protein
476	5143.32	0.306862	0.111118	2.76158	0.00575223	0.0125155	gene269	PGN_0257	BAG32776.1		putative arginine deiminase
477	6199.23	0.306119	0.124508	2.45864	0.0139465	0.0271809	gene1186	PGN_1153	BAG33672.1		UDP-N-acetylglucosamine 1-carboxyvinyltransferase
478	29199.2	0.304227	0.101188	3.00655	0.00264232	0.00623004	gene1254	PGN_1219	BAG33738.1		ribosomal large subunit pseudouridine synthase B
479	16914.2	0.298363	0.0990508	3.01223	0.00259339	0.00613043	gene728	PGN_0705	BAG33224.1		heme-binding protein FetB
480	1375.15	0.297653	0.119425	2.49239	0.0126886	0.0251575	gene1668	PGN_1616	BAG34135.1		conserved hypothetical protein
481	1223.85	0.297131	0.123025	2.4152	0.0157264	0.0303591	gene647	PGN_0625	BAG33144.1		UDP-N-acetylmuramoylalanine--D-glutamate ligase
482	137155	0.29573	0.127807	2.31387	0.0206748	0.0382588	gene745	PGN_0722	BAG33241.1		conserved hypothetical protein
483	6304.87	0.292069	0.128156	2.279	0.0226668	0.041459	gene2123	PGN_2064	BAG34582.1		putative peptidase M48 family
484	5657.86	0.291075	0.116126	2.50655	0.0121917	0.0243037	gene1084	PGN_1052	BAG33571.1		conserved hypothetical protein
485	6874.21	0.290617	0.130385	2.22891	0.0258197	0.0465109	gene1938	PGN_1885	BAG34404.1		conserved hypothetical protein
486	3203.43	0.285992	0.100425	2.84782	0.00440194	0.00985862	gene1213	PGN_1180	BAG33699.1		conserved hypothetical protein
487	3145.48	0.285215	0.120953	2.35806	0.0183706	0.0345533	gene971	PGN_0943	BAG33462.1		alginate O-acetyltransferase
488	26953	0.280013	0.126229	2.21829	0.0265352	0.0475195	gene1126	PGN_1094	BAG33613.1		glycine dehydrogenase
489	11118.5	0.27974	0.0934704	2.99282	0.00276412	0.00649213	gene1737	PGN_1685	BAG34204.1		NADP-dependent malate dehydrogenase
490	6687.96	0.272025	0.112473	2.41858	0.0155814	0.0301427	gene1035	PGN_1005	BAG33524.1		probable ABC transporter permease protein
491	10221	0.265556	0.112431	2.36195	0.0181792	0.0342736	gene2119	PGN_2060	BAG34578.1		histidyl-tRNA synthetase
492	4896.81	0.265337	0.112858	2.35106	0.0187198	0.035138	gene2140	PGN_2078	BAG34596.1		conserved hypothetical protein
493	5022.79	0.26233	0.117984	2.22344	0.0261863	0.0470788	gene261	PGN_0249	BAG32768.1		conserved hypothetical protein
494	4353.04	0.254428	0.0966052	2.63369	0.0084462	0.0177042	gene1552	PGN_1503	BAG34022.1		probable ferric uptake transcriptional regulator
495	2471.31	0.236446	0.0970057	2.43745	0.0147914	0.0287358	gene1031	PGN_1001	BAG33520.1		conserved hypothetical protein

## Sheet: Unique Down in wt community
Unique genes that are down in the P. gingivalis wt compared to ΔinlJ when grown in community with C. albicans (i.e. genes are not also downregulated in the monoculture but are specificly downregulated in the presence of C. albicans)
	baseMean	log2FoldChange	lfcSE	stat	pvalue	padj	gene_id	locus_tag	product_accession	symbol	description
10	82.5578	2.45473	0.393636	6.23603	4.48805e-10	1.63911e-08	gene2062	PGN_2008	BAG34526.1		conserved hypothetical protein
13	893.331	2.18424	0.34699	6.29482	3.07764e-10	1.14899e-08	gene186	PGN_0180	BAG32699.1	fimA	FimA type I fimbrilin
16	1777.43	2.13167	0.291736	7.30687	2.73442e-13	1.99732e-11	gene679	PGN_0657	BAG33176.1		conserved hypothetical protein
20	4308.44	2.05523	0.347175	5.91987	3.22197e-09	1.00239e-07	gene1596	PGN_1547	BAG34066.1		conserved hypothetical protein
25	21752.5	2.00153	0.254006	7.87985	3.27787e-15	5.50682e-13	gene1785	PGN_1733	BAG34252.1	hagA	hemagglutinin protein HagA
29	8963.33	1.95091	0.189192	10.3118	6.23137e-25	2.61718e-22	gene659	PGN_0637	BAG33156.1		putative heat shock-related protease htrA protein
31	140.801	1.89902	0.412279	4.60615	4.10184e-06	5.99226e-05	gene1063	PGN_1032	BAG33551.1		conserved hypothetical protein
32	1543.05	1.87651	0.266096	7.05201	1.7635e-12	9.55704e-11	gene512	PGN_0493	BAG33012.1		hypothetical protein
43	141.067	1.744	0.246214	7.08329	1.40775e-12	8.15521e-11	gene185	PGN_0179	BAG32698.1		60 kDa protein
45	17.2127	1.72224	0.551595	3.12229	0.00179452	0.0112914	gene87	PGN_0085	BAG32604.1		hypothetical protein
46	8141.96	1.72077	0.272174	6.32232	2.5767e-10	9.83829e-09	gene511	PGN_0492	BAG33011.1		cation-transporting ATPase
48	1924.27	1.69123	0.317796	5.32176	1.02767e-07	2.13147e-06	gene1474	PGN_1430	BAG33949.1		putative transmembrane Acr-type transport protein
53	776.959	1.67038	0.328248	5.08876	3.6041e-07	6.65372e-06	gene1476	PGN_1432	BAG33951.1		probable outer membrane efflux protein
56	1196.94	1.66271	0.222694	7.46637	8.24378e-14	6.92478e-12	gene509	PGN_0490	BAG33009.1		putative DNA-damage-inducible protein F
59	580.308	1.64037	0.240144	6.83079	8.44456e-12	4.05339e-10	gene865	PGN_0838	BAG33357.1		conserved hypothetical protein
63	782.723	1.61783	0.204291	7.91923	2.38986e-15	5.05784e-13	gene510	PGN_0491	BAG33010.1		probable phosphotyrosine protein phosphatase
64	11904.4	1.61672	0.279273	5.78902	7.07979e-09	1.98234e-07	gene1241	PGN_1206	BAG33725.1		putative methylenetetrahydrofolate dehydrogenase/methenyltetrahydrofolate cyclohydrolase
65	992.845	1.61166	0.337024	4.78203	1.73535e-06	2.75036e-05	gene1577	PGN_1528	BAG34047.1		conserved hypothetical protein
67	3987.46	1.60678	0.218145	7.36565	1.76282e-13	1.34616e-11	gene307	PGN_0295	BAG32814.1		C-terminal domain of Arg- and Lys-gingipain proteinase
69	8467.4	1.59941	0.326855	4.89333	9.91456e-07	1.71716e-05	gene585	PGN_0564	BAG33083.1	sod	superoxide dismutase Fe-Mn
70	182.562	1.59308	0.344132	4.62928	3.66936e-06	5.50277e-05	gene1384	PGN_1347	BAG33866.1		putative TonB-dependent receptor exported protein
71	332.3	1.57917	0.305529	5.16866	2.35783e-07	4.45073e-06	gene1218	PGN_1185	BAG33704.1		conserved hypothetical protein
73	126.518	1.56969	0.407524	3.85176	0.00011727	0.00121614	gene335	PGN_0323	BAG32842.1		conserved hypothetical protein
87	209.069	1.50615	0.284506	5.29389	1.19739e-07	2.42363e-06	gene586	PGN_0565	BAG33084.1		conserved hypothetical protein
92	1301.64	1.47459	0.289396	5.0954	3.48013e-07	6.49623e-06	gene2085	PGN_2031	BAG34549.1		L-serine dehydratase
95	213.024	1.44017	0.37015	3.89077	9.99276e-05	0.00104924	gene1380	PGN_1343	BAG33862.1		probable ABC transporter ATP-binding protein
108	366.921	1.38119	0.295156	4.67951	2.87562e-06	4.35229e-05	gene1576	PGN_1527	BAG34046.1		conserved hypothetical protein
110	55.8608	1.35578	0.346768	3.90974	9.23944e-05	0.000982421	gene156	PGN_0151	BAG32670.1		conserved hypothetical protein
111	36.0001	1.35537	0.391233	3.46435	0.000531519	0.00407741	gene2152	PGN_2089	BAG34607.1		conserved hypothetical protein
112	689.328	1.35007	0.244872	5.51338	3.51998e-08	8.21328e-07	gene507	PGN_0488	BAG33007.1		conserved hypothetical protein
115	3550.32	1.33465	0.219437	6.08214	1.1859e-09	3.98462e-08	gene590	PGN_0569	BAG33088.1		S-adenosylmethionine:tRNA ribosyltransferase-isomerase
118	29.7912	1.32095	0.46017	2.87057	0.00409738	0.0227109	gene775	PGN_0752	BAG33271.1		hypothetical protein
119	4220.12	1.31968	0.198176	6.65913	2.75449e-11	1.28543e-09	gene1353	PGN_1316	BAG33835.1	uvrAI	excinuclease ABC A subunit
123	72.7881	1.30479	0.414312	3.1493	0.00163664	0.0104945	gene2153	PGN_2090	BAG34608.1		conserved hypothetical protein
126	1005.85	1.29352	0.324891	3.98139	6.85143e-05	0.000747429	gene1575	PGN_1526	BAG34045.1		conserved hypothetical protein
129	1736.07	1.28002	0.332902	3.84504	0.000120532	0.00122723	gene385	PGN_0373	BAG32892.1		putative thioredoxin
130	24.8596	1.26675	0.439848	2.87997	0.00397718	0.0221982	gene219	PGN_0212	BAG32731.1		transposase in ISPg1
131	1708.78	1.26023	0.328804	3.83277	0.000126711	0.00126612	gene1256	PGN_1221	BAG33740.1		probable ATP:corrinoid adenosyltransferase
134	7771.11	1.24401	0.255769	4.8638	1.15154e-06	1.93459e-05	gene1289	PGN_1253	BAG33772.1		hypothetical protein
136	5735.22	1.23544	0.322212	3.83426	0.000125945	0.00126612	gene1144	PGN_1111	BAG33630.1		formate-tetrahydrofolate ligase
140	960.863	1.22138	0.302873	4.03263	5.51566e-05	0.000613663	gene964	PGN_0936	BAG33455.1		putative glycerate dehydrogenase
145	2021.18	1.19759	0.18039	6.63889	3.16053e-11	1.39729e-09	gene1215	PGN_1182	BAG33701.1		conserved hypothetical protein
147	22.4258	1.19582	0.458361	2.6089	0.00908333	0.0422715	gene596	PGN_0575	BAG33094.1		transposase in ISPg1
153	711.928	1.1521	0.34335	3.35547	0.000792295	0.00576215	gene43	PGN_0041	BAG32560.1	htpG	heat shock protein 90
155	13077.2	1.14254	0.298898	3.8225	0.000132108	0.00130553	gene2091	PGN_2037	BAG34555.1	dps	DNA-binding protein from starved cells Dps
158	1553.09	1.11304	0.270072	4.12126	3.76798e-05	0.000433576	gene300	PGN_0288	BAG32807.1		conserved hypothetical protein
159	13735.4	1.10934	0.272249	4.07475	4.60638e-05	0.000526443	gene1462	PGN_1418	BAG33937.1		pyruvate-flavodoxin oxidoreductase
160	159.941	1.09807	0.309744	3.5451	0.00039246	0.00316987	gene776	PGN_0753	BAG33272.1		probable two component system response regulator
161	14630.4	1.09245	0.308412	3.54219	0.000396827	0.0031898	gene299	PGN_0287	BAG32806.1	mfa1	Mfa1fimbrilin
162	53.8979	1.08504	0.334604	3.24277	0.00118372	0.00800656	gene184	PGN_0178	BAG32697.1		conserved hypothetical protein
163	725.711	1.08234	0.363277	2.97938	0.00288829	0.0170257	gene557	PGN_0537	BAG33056.1		probable transcriptional regulator Crp family
164	1379.97	1.07787	0.329404	3.27219	0.00106718	0.00734782	gene1243	PGN_1208	BAG33727.1	clpB	ClpB protein
165	1755.98	1.07732	0.287773	3.74363	0.000181383	0.0017216	gene1605	PGN_1556	BAG34075.1		putative hemagglutinin
167	481.83	1.06217	0.289748	3.66583	0.000246538	0.00217406	gene966	PGN_0938	BAG33457.1		8-amino-7-oxononanoate synthase
169	187.758	1.06095	0.37934	2.79682	0.00516081	0.0273506	gene1782	PGN_1730	BAG34249.1		conserved hypothetical protein
170	3663.31	1.05353	0.265403	3.96955	7.20082e-05	0.000780476	gene1463	PGN_1419	BAG33938.1		conserved hypothetical protein
171	94.2598	1.05247	0.324632	3.24205	0.00118674	0.00800656	gene463	PGN_0444	BAG32963.1		probable outer membrane efflux protein
173	7120.95	1.03604	0.262305	3.94976	7.82309e-05	0.00083712	gene682	PGN_0660	BAG33179.1		putative alkyl hydroperoxide reductase C subunit
180	1474.76	0.989391	0.20313	4.87074	1.11181e-06	1.88671e-05	gene2016	PGN_1964	BAG34482.1		probable CRISPR-associated helicase Cas3 core
187	130.983	0.946355	0.368485	2.56823	0.0102218	0.0464125	gene2127	PGN_2068	BAG34586.1		putative peptide deformylase
188	1542.06	0.944187	0.265769	3.55266	0.000381364	0.00309513	gene663	PGN_0641	BAG33160.1	rplI	50S ribosomal protein L9
192	401.191	0.916541	0.237607	3.85739	0.000114604	0.00119587	gene134	PGN_0129	BAG32648.1		conserved hypothetical protein
193	1030.2	0.912869	0.304125	3.00162	0.00268548	0.0160555	gene302	PGN_0290	BAG32809.1		immunoreactive 32 kDa antigen
194	14099.4	0.909606	0.185379	4.90673	9.26078e-07	1.6377e-05	gene2023	PGN_1970	BAG34488.1	rgpA	arginine-specific cysteine proteinase RgpA
196	667.665	0.907659	0.186069	4.87807	1.07127e-06	1.83646e-05	gene2018	PGN_1966	BAG34484.1		conserved hypothetical protein
199	383.316	0.881224	0.190433	4.62749	3.70127e-06	5.50277e-05	gene2017	PGN_1965	BAG34483.1		hypothetical protein
200	189.55	0.860581	0.28446	3.02532	0.00248372	0.0150637	gene1955	PGN_1902	BAG34421.1		conserved hypothetical protein
201	1444.24	0.855492	0.24417	3.50367	0.000458891	0.00360251	gene301	PGN_0289	BAG32808.1		conserved hypothetical protein
203	4234.23	0.837923	0.195951	4.27618	1.90128e-05	0.000236604	gene2129	PGN_2070	BAG34588.1		conserved hypothetical protein
204	84.2779	0.822125	0.281148	2.92418	0.0034537	0.0196021	gene1242	PGN_1207	BAG33726.1		putative transport multidrug efflux protein
205	3327.82	0.801321	0.2886	2.77658	0.00549345	0.0288171	gene303	PGN_0291	BAG32810.1		conserved hypothetical protein
207	2970.02	0.795629	0.207618	3.83217	0.000127018	0.00126612	gene923	PGN_0895	BAG33414.1		ferredoxin 4Fe-4S
208	999.99	0.794883	0.191642	4.14775	3.35758e-05	0.000391718	gene1073	PGN_1042	BAG33561.1		cytochrome d ubiquinol oxidase subunit II
209	3984.03	0.791709	0.264564	2.9925	0.002767	0.0164843	gene1791	PGN_1739	BAG34258.1		conserved hypothetical protein
211	2148.37	0.783271	0.231001	3.39077	0.000696958	0.00511305	gene361	PGN_0349	BAG32868.1	ustA	upregulated in stationary phase protein A
212	5164.88	0.7805	0.171112	4.56135	5.08268e-06	7.29821e-05	gene1823	PGN_1770	BAG34289.1		conserved hypothetical protein
218	1803.8	0.739979	0.256556	2.88428	0.00392313	0.0219695	gene1255	PGN_1220	BAG33739.1		adenylosuccinate lyase
219	1284.58	0.737923	0.201255	3.6666	0.000245795	0.00217406	gene270	PGN_0258	BAG32777.1		hypothetical protein
223	615.702	0.724378	0.26568	2.7265	0.0064009	0.0322929	gene581	PGN_0561	BAG33080.1	prtT	trypsin like proteinase PrtT
228	4257.43	0.679683	0.20289	3.35001	0.000808095	0.00584122	gene683	PGN_0661	BAG33180.1		alkyl hydroperoxide reductase F subunit
230	7622.05	0.673959	0.207953	3.24092	0.00119145	0.00800656	gene771	PGN_0748	BAG33267.1	gslA	gingipain-sensitive ligand A
231	3540.57	0.673246	0.175714	3.8315	0.000127365	0.00126612	gene2132	PGN_2073	BAG34591.1		conserved hypothetical protein
232	1642.22	0.657125	0.224129	2.93191	0.00336888	0.0191855	gene133	PGN_0128	BAG32647.1		immunoreactive 53 kDa antigen
233	231.027	0.656517	0.25534	2.57114	0.0101363	0.0461491	gene1687	PGN_1635	BAG34154.1		conserved hypothetical protein with nucleoside recognition domain
234	3545.23	0.649026	0.218864	2.96543	0.00302256	0.0175706	gene1722	PGN_1670	BAG34189.1		conserved hypothetical protein with predicted lysozyme domain
236	2435.61	0.644695	0.212866	3.02864	0.00245656	0.0150073	gene1631	PGN_1579	BAG34098.1		putative site-specific recombinase
237	681.4	0.643997	0.224739	2.86553	0.00416315	0.0229314	gene2029	PGN_1976	BAG34494.1		conserved hypothetical protein
240	1442.66	0.604896	0.18271	3.31069	0.000930675	0.00648769	gene2008	PGN_1955	BAG34474.1		phosphomannomutase
242	610.423	0.601777	0.180872	3.32709	0.00087758	0.00624718	gene1849	PGN_1796	BAG34315.1		conserved hypothetical protein
244	370.456	0.580718	0.213947	2.7143	0.00664155	0.0329139	gene3	PGN_0004	BAG32523.1		putative nicotinate mononucleotide:5,6-dimethylbenzimidazole phosphoribosyltransferase
245	616.805	0.575714	0.18638	3.08893	0.00200882	0.0125458	gene1386	PGN_1349	BAG33868.1		probable dipeptidyl anminopeptidase
247	3353.34	0.570268	0.224866	2.53604	0.0112115	0.0495665	gene1478	PGN_1434	BAG33953.1		aminoacyl-histidine dipeptidase
252	1075.45	0.514635	0.185109	2.78016	0.00543316	0.0286135	gene1403	PGN_1366	BAG33885.1		conserved hypothetical protein
253	3924.7	0.51141	0.185243	2.76075	0.00576685	0.0298102	gene1806	PGN_1753	BAG34272.1		putative 2-oxoglutarate oxidoreductase alpha subunit
254	10175.1	0.475359	0.182174	2.60938	0.00907075	0.0422715	gene752	PGN_0729	BAG33248.1		outer membrane protein 41 precursor
256	2929.61	0.437415	0.172268	2.53916	0.0111118	0.0492556	gene179	PGN_0173	BAG32692.1		glyceraldehyde 3-phosphate dehydrogenase type I

## Sheet: Unique up in wt community
Unique genes that are up in the P. gingivalis wt compared to ΔinlJ when grown in community with C. albicans (i.e. genes are not also upregulated in the monoculture but are specificly downregulated in the presence of C. albicans)
	baseMean	log2FoldChange	lfcSE	stat	pvalue	padj	gene_id	locus_tag	product_accession	symbol	description
7	562.653	-1.61925	0.24443	-6.62461	3.48159e-11	1.49976e-09	gene1725	PGN_1673	BAG34192.1	porN	Por secretion system protein porN/gldN
8	24.7491	-1.58458	0.432493	-3.66384	0.000248465	0.00217406	gene1388	PGN_1351	BAG33870.1		conserved hypothetical protein
10	481.819	-1.52614	0.214376	-7.119	1.0871e-12	6.76415e-11	gene1727	PGN_1675	BAG34194.1	porL	Por secretion system protein porL/gldL
11	830.073	-1.51146	0.253553	-5.96113	2.50494e-09	7.94019e-08	gene1726	PGN_1674	BAG34193.1	porM	Por secretion system protein porM/gldM
12	429.633	-1.50298	0.203629	-7.38098	1.57132e-13	1.25706e-11	gene353	PGN_0341	BAG32860.1		conserved hypothetical protein
13	935.252	-1.45047	0.209683	-6.91742	4.59948e-12	2.34155e-10	gene1728	PGN_1676	BAG34195.1	porK	Por secretion system protein porK/gldK
14	77.1258	-1.4432	0.299648	-4.81633	1.4622e-06	2.36202e-05	gene354	PGN_0342	BAG32861.1		putative uracil-DNA glycosylase
15	170.334	-1.38925	0.262906	-5.28421	1.26251e-07	2.48129e-06	gene1691	PGN_1639	BAG34158.1		conserved hypothetical protein
16	25.1326	-1.35122	0.446124	-3.0288	0.00245524	0.0150073	gene1724	PGN_1672	BAG34191.1		probable chromate transport protein
17	16.129	-1.34063	0.493333	-2.71749	0.00657796	0.0327927	gene1271	PGN_1235	BAG33754.1	porS	membrane protein PorS
18	53.0163	-1.25379	0.34701	-3.61312	0.00030254	0.00254134	gene1389	PGN_1352	BAG33871.1		conserved hypothetical protein with DUF1706 domain
24	296.224	-1.19124	0.254203	-4.68615	2.78386e-06	4.25172e-05	gene802	PGN_0778	BAG33297.1	porT	Por secretion system protein porT/sprT
26	39.1687	-1.17351	0.341391	-3.43743	0.000587255	0.0044642	gene1583	PGN_1534	BAG34053.1		hypothetical protein
28	52.7589	-1.16145	0.321021	-3.61799	0.000296902	0.00250651	gene1010	PGN_0981	BAG33500.1		S-adenosylmethionine:tRNA ribosyltransferase-isomerase
29	166.429	-1.15792	0.339457	-3.41111	0.000646985	0.00483082	gene264	PGN_0252	BAG32771.1		putative membrane-bound lytic murein transglycosylase D
33	941.373	-1.12703	0.208636	-5.40187	6.59505e-08	1.43892e-06	gene286	PGN_0274	BAG32793.1		putative RNA polymerase sigma-70 factor ECF subfamily
34	50.8964	-1.10046	0.335073	-3.28423	0.00102263	0.00707005	gene1584	PGN_1535	BAG34054.1		hypothetical protein
35	1124.72	-1.09638	0.24408	-4.49188	7.05972e-06	9.88361e-05	gene859	PGN_0832	BAG33351.1	sov	Por secretion system protein sov/gliding motility protein SprA
37	103.832	-1.0858	0.330195	-3.28835	0.00100775	0.00699593	gene1730	PGN_1678	BAG34197.1		conserved hypothetical protein
38	287.743	-1.0759	0.307482	-3.49905	0.000466916	0.00364846	gene1729	PGN_1677	BAG34196.1	porP	Por secretion system protein porP
39	113.754	-1.03941	0.24848	-4.18307	2.87599e-05	0.00035227	gene649	PGN_0627	BAG33146.1		N-acetylglucosaminyl transferase
42	797.172	-0.995355	0.261847	-3.80129	0.000143946	0.00140599	gene1567	PGN_1518	BAG34037.1		putative oligopeptide transporter
47	97.5001	-0.960951	0.266869	-3.60084	0.000317192	0.00265115	gene898	PGN_0870	BAG33389.1		putative rod shape-determining protein RodA
53	115.77	-0.909339	0.281258	-3.23311	0.00122449	0.00816329	gene1275	PGN_1239	BAG33758.1		probable lipopolysaccharide biosynthesis glycosyltransferase
54	234.682	-0.890488	0.241201	-3.69189	0.000222596	0.00200097	gene1690	PGN_1638	BAG34157.1		histidine ammonia-lyase
56	474.926	-0.885217	0.241216	-3.66981	0.000242728	0.00216906	gene1566	PGN_1517	BAG34036.1	pepT	peptidase T
58	87.868	-0.867108	0.258891	-3.34931	0.000810121	0.00584122	gene1664	PGN_1612	BAG34131.1		probable beta-phosphoglucomutase
60	50.2655	-0.862412	0.325468	-2.64976	0.00805486	0.0386633	gene1025	PGN_0995	BAG33514.1		TPR domain protein
61	87.4258	-0.8537	0.292657	-2.91706	0.00353343	0.0199871	gene1387	PGN_1350	BAG33869.1		conserved hypothetical protein
64	117.461	-0.834355	0.303413	-2.7499	0.00596136	0.0305338	gene1560	PGN_1511	BAG34030.1		probable hemolysin
70	159.431	-0.757435	0.287357	-2.63587	0.00839218	0.0400536	gene322	PGN_0310	BAG32829.1		putative uroporphyrinogen-III synthase
72	124.334	-0.752278	0.252035	-2.98481	0.00283752	0.0167853	gene650	PGN_0628	BAG33147.1		UDP-N-acetylmuramate-alanine ligase
80	240.51	-0.706222	0.189798	-3.72091	0.000198507	0.00186308	gene378	PGN_0366	BAG32885.1		putative tRNA 5-methylaminomethyl-2-thiouridylate 5-methyltransferase
81	332.02	-0.705795	0.250613	-2.81628	0.00485836	0.0261604	gene928	PGN_0900	BAG33419.1		thiol protease
82	146.508	-0.702977	0.225329	-3.11979	0.00180983	0.0113452	gene1274	PGN_1238	BAG33757.1		conserved hypothetical protein
83	441.344	-0.696176	0.245551	-2.83516	0.0045803	0.0248223	gene37	PGN_0035	BAG32554.1	rplS	50S ribosomal protein L19
84	460.298	-0.694811	0.20002	-3.47372	0.000513304	0.00395574	gene555	PGN_0535	BAG33054.1		L-aspartate oxidase
87	239.068	-0.665748	0.218122	-3.05219	0.00227179	0.0139802	gene2055	PGN_2001	BAG34519.1	porY	Por secretion system protein porY/putative sensor histidine kinase
88	1143.23	-0.664163	0.179023	-3.70992	0.000207322	0.001935	gene1894	PGN_1841	BAG34360.1	rpoA	DNA-directed RNA polymerase alpha subunit
91	980.697	-0.641667	0.170862	-3.75547	0.000173013	0.00165149	gene523	PGN_0504	BAG33023.1		methylmalonyl-CoA decarboxylase beta subunit
92	405.179	-0.637409	0.225648	-2.82479	0.00473116	0.0255574	gene1155	PGN_1122	BAG33641.1		NADPH-NAD transhydrogenase beta subunit
93	252.617	-0.632663	0.248542	-2.5455	0.0109121	0.0488246	gene480	PGN_0461	BAG32980.1		probable D-alanyl-D-alanine dipeptidase
95	2512.2	-0.63142	0.18932	-3.33519	0.000852408	0.00609381	gene1126	PGN_1094	BAG33613.1		glycine dehydrogenase
98	1011.83	-0.622573	0.173009	-3.5985	0.000320053	0.00266182	gene311	PGN_0299	BAG32818.1		putative outer membrane protein
100	480.697	-0.619401	0.170312	-3.63686	0.000275978	0.00235352	gene1896	PGN_1843	BAG34362.1	rpsK	30S ribosomal protein S11
102	234.146	-0.596177	0.222979	-2.6737	0.00750204	0.0363211	gene837	PGN_0811	BAG33330.1		conserved hypothetical protein
107	1272.31	-0.55602	0.15335	-3.62582	0.000288049	0.00244405	gene1481	PGN_1437	BAG33956.1		conserved hypothetical protein
108	224.945	-0.552858	0.214021	-2.5832	0.00978891	0.0449327	gene992	PGN_0964	BAG33483.1	rpmI	probable 50S ribosomal protein L35
111	174.247	-0.543455	0.210234	-2.585	0.00973785	0.0448562	gene1604	PGN_1555	BAG34074.1		DNA mismatch repair protein MutL
112	680.206	-0.542085	0.180315	-3.00633	0.00264425	0.0158655	gene1563	PGN_1514	BAG34033.1		conserved hypothetical protein
114	250.92	-0.525889	0.192051	-2.73827	0.0061763	0.031348	gene1184	PGN_1151	BAG33670.1		1-deoxy-D-xylulose-5-phosphate reductoisomerase
116	267.647	-0.517549	0.198024	-2.61357	0.00896018	0.0419307	gene645	PGN_0623	BAG33142.1		UDP-N-acetylmuramoylalanyl-D-glutamyl-2,6-diaminopimelate ligase
120	720.6	-0.487238	0.169245	-2.87889	0.00399076	0.0222002	gene1446	PGN_1402	BAG33921.1		putative amidinotransferase
121	5416.09	-0.478484	0.140608	-3.40296	0.000666612	0.00493352	gene1619	PGN_1570	BAG34089.1	rpoC	DNA-directed RNA polymerase beta' subunit
122	1330.83	-0.458285	0.144396	-3.17382	0.00150447	0.00979655	gene1447	PGN_1403	BAG33922.1		ornithine aminotransferase
123	819.228	-0.455143	0.174012	-2.61558	0.00890757	0.0418009	gene1930	PGN_1877	BAG34396.1	porW	Por secretion system protein porW/sprE
125	526.231	-0.427109	0.165204	-2.58533	0.00972844	0.0448562	gene1893	PGN_1840	BAG34359.1	rplQ	50S ribosomal protein L17

## Sheet: Downregulated GO in wt communit
Upregulated in Pgmut vs wt										Downregulated Gene Ontology (GO) terms with a over-represented p-value <0.05 in wt compared to ΔinlJ
Biological Process										Biological Process
category	over_represented_pvalue	under_represented_pvalue	numDEInCat	numInCat	term	ontology	over_represented_FDR	go_term	gene_ids	category	over_represented_pvalue	under_represented_pvalue	numDEInCat	numInCat	term	ontology	over_represented_FDR	go_term	gene_ids
GO:0009405	6.38372e-05	0.999995	7	14	pathogenesis	BP	0.0594324	BP pathogenesis	PGN_0180, PGN_1970, PGN_0288, PGN_0287, PGN_0289, PGN_0290, PGN_0291	GO:0009405	6.38372e-05	0.999995	7	14	pathogenesis	BP	0.0594324	BP pathogenesis	PGN_0180, PGN_1970, PGN_0288, PGN_0287, PGN_0289, PGN_0290, PGN_0291
GO:0045454	0.00229894	0.99981	4	13	cell redox homeostasis	BP	0.428064	BP cell redox homeostasis	PGN_0488, PGN_0660, PGN_0373, PGN_0661	GO:0045454	0.00229894	0.99981	4	13	cell redox homeostasis	BP	0.428064	BP cell redox homeostasis	PGN_0488, PGN_0660, PGN_0373, PGN_0661
GO:0030001	0.00629187	0.999901	2	3	metal ion transport	BP	0.836819	BP metal ion transport	PGN_0493, PGN_0492	GO:0030001	0.00629187	0.999901	2	3	metal ion transport	BP	0.836819	BP metal ion transport	PGN_0493, PGN_0492
GO:0035999	0.0081774	0.999852	2	3	tetrahydrofolate interconversion	BP	0.951645	BP tetrahydrofolate interconversion	PGN_1206, PGN_1111	GO:0035999	0.0081774	0.999852	2	3	tetrahydrofolate interconversion	BP	0.951645	BP tetrahydrofolate interconversion	PGN_1206, PGN_1111
GO:0009306	0.0485496	0.999402	1	2	protein secretion	BP	1	BP protein secretion	PGN_0258	GO:0009306	0.0485496	0.999402	1	2	protein secretion	BP	1	BP protein secretion	PGN_0258
GO:0006950	0.0115823	0.999646	2	4	response to stress	BP	1	BP response to stress	PGN_2037, PGN_0041	GO:0006950	0.0115823	0.999646	2	4	response to stress	BP	1	BP response to stress	PGN_2037, PGN_0041
GO:0000105	0.0483514	1	1	1	histidine biosynthetic process	BP	1	BP histidine biosynthetic process	PGN_1206	GO:0000105	0.0483514	1	1	1	histidine biosynthetic process	BP	1	BP histidine biosynthetic process	PGN_1206
GO:0009086	0.0483514	1	1	1	methionine biosynthetic process	BP	1	BP methionine biosynthetic process	PGN_1206	GO:0009086	0.0483514	1	1	1	methionine biosynthetic process	BP	1	BP methionine biosynthetic process	PGN_1206
GO:0009297	0.0498934	1	1	1	pilus assembly	BP	1	BP pilus assembly	PGN_0288	GO:0009297	0.0498934	1	1	1	pilus assembly	BP	1	BP pilus assembly	PGN_0288
Cellular Component										Cellular Component
GO:0009289	0.000552383	0.999978	4	7	pilus	CC	0.257134	CC pilus	PGN_0180, PGN_0289, PGN_0290, PGN_0291	GO:0009289	0.000552383	0.999978	4	7	pilus	CC	0.257134	CC pilus	PGN_0180, PGN_0289, PGN_0290, PGN_0291
GO:0009279	0.00173775	0.999752	6	23	cell outer membrane	CC	0.428064	CC cell outer membrane	PGN_0180, PGN_0288, PGN_0287, PGN_0289, PGN_0290, PGN_0729	GO:0009279	0.00173775	0.999752	6	23	cell outer membrane	CC	0.428064	CC cell outer membrane	PGN_0180, PGN_0288, PGN_0287, PGN_0289, PGN_0290, PGN_0729
GO:0005623	0.00229894	0.99981	4	13	cell	CC	0.428064	CC cell	PGN_0488, PGN_0660, PGN_0373, PGN_0661	GO:0005623	0.00229894	0.99981	4	13	cell	CC	0.428064	CC cell	PGN_0488, PGN_0660, PGN_0373, PGN_0661
Molecular Function										Molecular Function
GO:0015035	0.00457304	0.999939	2	3	protein disulfide oxidoreductase activity	MF	0.709584	MF protein disulfide oxidoreductase activity	PGN_0373, PGN_0661	GO:0015035	0.00457304	0.999939	2	3	protein disulfide oxidoreductase activity	MF	0.709584	MF protein disulfide oxidoreductase activity	PGN_0373, PGN_0661
GO:0015238	0.0264763	0.998543	2	5	drug transmembrane transporter activity	MF	1	MF drug transmembrane transporter activity	PGN_0490, PGN_1207	GO:0015238	0.0264763	0.998543	2	5	drug transmembrane transporter activity	MF	1	MF drug transmembrane transporter activity	PGN_0490, PGN_1207
GO:0051287	0.0339065	0.995156	3	14	NAD binding	MF	1	MF NAD binding	PGN_0936, PGN_0661, PGN_0173	GO:0051287	0.0339065	0.995156	3	14	NAD binding	MF	1	MF NAD binding	PGN_0936, PGN_0661, PGN_0173
GO:0016722	0.0350226	1	1	1	oxidoreductase activity, oxidizing metal ions	MF	1	MF oxidoreductase activity, oxidizing metal ions	PGN_2037	GO:0016722	0.0350226	1	1	1	oxidoreductase activity, oxidizing metal ions	MF	1	MF oxidoreductase activity, oxidizing metal ions	PGN_2037
GO:0015297	0.03833	0.9972	2	6	antiporter activity	MF	1	MF antiporter activity	PGN_0490, PGN_1207	GO:0015297	0.03833	0.9972	2	6	antiporter activity	MF	1	MF antiporter activity	PGN_0490, PGN_1207
GO:0051920	0.0388887	1	1	1	peroxiredoxin activity	MF	1	MF peroxiredoxin activity	PGN_0660	GO:0051920	0.0388887	1	1	1	peroxiredoxin activity	MF	1	MF peroxiredoxin activity	PGN_0660
GO:0042586	0.0390101	1	1	1	peptide deformylase activity	MF	1	MF peptide deformylase activity	PGN_2068	GO:0042586	0.0390101	1	1	1	peptide deformylase activity	MF	1	MF peptide deformylase activity	PGN_2068
GO:0004784	0.0392508	1	1	1	superoxide dismutase activity	MF	1	MF superoxide dismutase activity	PGN_0564	GO:0004784	0.0392508	1	1	1	superoxide dismutase activity	MF	1	MF superoxide dismutase activity	PGN_0564
GO:0034979	0.0437468	1	1	1	NAD-dependent protein deacetylase activity	MF	1	MF NAD-dependent protein deacetylase activity	PGN_0004	GO:0034979	0.0437468	1	1	1	NAD-dependent protein deacetylase activity	MF	1	MF NAD-dependent protein deacetylase activity	PGN_0004
GO:0036054	0.0437468	1	1	1	protein-malonyllysine demalonylase activity	MF	1	MF protein-malonyllysine demalonylase activity	PGN_0004	GO:0036054	0.0437468	1	1	1	protein-malonyllysine demalonylase activity	MF	1	MF protein-malonyllysine demalonylase activity	PGN_0004
GO:0036055	0.0437468	1	1	1	protein-succinyllysine desuccinylase activity	MF	1	MF protein-succinyllysine desuccinylase activity	PGN_0004	GO:0036055	0.0437468	1	1	1	protein-succinyllysine desuccinylase activity	MF	1	MF protein-succinyllysine desuccinylase activity	PGN_0004
GO:0004477	0.0483514	1	1	1	methenyltetrahydrofolate cyclohydrolase activity	MF	1	MF methenyltetrahydrofolate cyclohydrolase activity	PGN_1206	GO:0004477	0.0483514	1	1	1	methenyltetrahydrofolate cyclohydrolase activity	MF	1	MF methenyltetrahydrofolate cyclohydrolase activity	PGN_1206
GO:0004488	0.0483514	1	1	1	methylenetetrahydrofolate dehydrogenase (NADP+) activity	MF	1	MF methylenetetrahydrofolate dehydrogenase (NADP+) activity	PGN_1206	GO:0004488	0.0483514	1	1	1	methylenetetrahydrofolate dehydrogenase (NADP+) activity	MF	1	MF methylenetetrahydrofolate dehydrogenase (NADP+) activity	PGN_1206

## Sheet: Upregulated GO in wt community
Upregulated Gene Ontology (GO) terms with a over-represented p-value <0.05 in wt compared to ΔinlJ
Biological Process
category	over_represented_pvalue	under_represented_pvalue	numDEInCat	numInCat	term	ontology	over_represented_FDR	go_term	gene_ids
GO:0071555	0.000453857	0.999976	4	13	cell wall organization	BP	0.361418	BP cell wall organization	PGN_0627, PGN_0628, PGN_0623, PGN_0461
GO:0007049	0.000776408	0.999951	4	15	cell cycle	BP	0.361418	BP cell cycle	PGN_0627, PGN_0870, PGN_0628, PGN_0623
GO:0051301	0.00144577	0.99989	4	17	cell division	BP	0.44867	BP cell division	PGN_0627, PGN_0870, PGN_0628, PGN_0623
GO:0009252	0.00510357	0.999657	3	12	peptidoglycan biosynthetic process	BP	0.798133	BP peptidoglycan biosynthetic process	PGN_0627, PGN_0628, PGN_0623
GO:0008360	0.006001	0.999566	3	13	regulation of cell shape	BP	0.798133	BP regulation of cell shape	PGN_0627, PGN_0628, PGN_0623
GO:0006412	0.0197454	0.996437	4	57	translation	BP	1	BP translation	PGN_1843, PGN_0035, PGN_1840, PGN_0964
GO:0033014	0.0266884	1	1	1	tetrapyrrole biosynthetic process	BP	1	BP tetrapyrrole biosynthetic process	PGN_0310
GO:0030259	0.0310774	1	1	1	lipid glycosylation	BP	1	BP lipid glycosylation	PGN_0627
GO:0000270	0.0324412	1	1	1	peptidoglycan metabolic process	BP	1	BP peptidoglycan metabolic process	PGN_0252
GO:0071709	0.0489823	1	1	1	membrane assembly	BP	1	BP membrane assembly	PGN_0299
Cellular Component
GO:0005840	0.00577385	0.999284	4	42	ribosome	CC	0.798133	CC ribosome	PGN_1843, PGN_0035, PGN_1840, PGN_0964
GO:0005618	0.0243603	1	1	1	cell wall	CC	1	CC cell wall	PGN_0461
Molecular Function
GO:0008237	0.00586486	0.997741	2	4	metallopeptidase activity	MF	0.798133	MF metallopeptidase activity	PGN_1517, PGN_0461
GO:0003735	0.0139365	0.998654	4	53	structural constituent of ribosome	MF	1	MF structural constituent of ribosome	PGN_1843, PGN_0035, PGN_1840, PGN_0964
GO:0004844	0.0252848	0.999455	1	1	uracil DNA N-glycosylase activity	MF	1	MF uracil DNA N-glycosylase activity	PGN_0342
GO:0003899	0.0253258	0.999876	2	5	DNA-directed RNA polymerase activity	MF	1	MF DNA-directed RNA polymerase activity	PGN_1841, PGN_1570
GO:0004852	0.0266884	1	1	1	uroporphyrinogen-III synthase activity	MF	1	MF uroporphyrinogen-III synthase activity	PGN_0310
GO:0016783	0.0306567	1	1	1	sulfurtransferase activity	MF	1	MF sulfurtransferase activity	PGN_0366
GO:0050511	0.0310774	1	1	1	undecaprenyldiphospho-muramoylpentapeptide beta-N-acetylglucosaminyltransferase activity	MF	1	MF undecaprenyldiphospho-muramoylpentapeptide beta-N-acetylglucosaminyltransferase activity	PGN_0627
GO:0051991	0.0310774	1	1	1	UDP-N-acetyl-D-glucosamine:N-acetylmuramoyl-L-alanyl-D-glutamyl-meso-2,6-diaminopimelyl-D-alanyl-D-alanine-diphosphoundecaprenol 4-beta-N-acetylglucosaminlytransferase activity	MF	1	MF UDP-N-acetyl-D-glucosamine:N-acetylmuramoyl-L-alanyl-D-glutamyl-meso-2,6-diaminopimelyl-D-alanyl-D-alanine-diphosphoundecaprenol 4-beta-N-acetylglucosaminlytransferase activity	PGN_0627
GO:0030604	0.0312095	1	1	1	1-deoxy-D-xylulose-5-phosphate reductoisomerase activity	MF	1	MF 1-deoxy-D-xylulose-5-phosphate reductoisomerase activity	PGN_1151
GO:0070402	0.0312095	1	1	1	NADPH binding	MF	1	MF NADPH binding	PGN_1151
GO:0045148	0.0316262	1	1	1	tripeptide aminopeptidase activity	MF	1	MF tripeptide aminopeptidase activity	PGN_1517
GO:0004587	0.0317059	1	1	1	ornithine-oxo-acid transaminase activity	MF	1	MF ornithine-oxo-acid transaminase activity	PGN_1403
GO:0008933	0.0324412	1	1	1	lytic transglycosylase activity	MF	1	MF lytic transglycosylase activity	PGN_0252
GO:0008763	0.0325874	1	1	1	UDP-N-acetylmuramate-L-alanine ligase activity	MF	1	MF UDP-N-acetylmuramate-L-alanine ligase activity	PGN_0628
GO:0008765	0.0331576	1	1	1	UDP-N-acetylmuramoylalanyl-D-glutamate-2,6-diaminopimelate ligase activity	MF	1	MF UDP-N-acetylmuramoylalanyl-D-glutamate-2,6-diaminopimelate ligase activity	PGN_0623
GO:0004397	0.0333455	1	1	1	histidine ammonia-lyase activity	MF	1	MF histidine ammonia-lyase activity	PGN_1638
GO:0008734	0.0337508	1	1	1	L-aspartate oxidase activity	MF	1	MF L-aspartate oxidase activity	PGN_0535
GO:0044318	0.0337508	1	1	1	L-aspartate:fumarate oxidoreductase activity	MF	1	MF L-aspartate:fumarate oxidoreductase activity	PGN_0535
GO:0015109	0.0465617	1	1	2	chromate transmembrane transporter activity	MF	1	MF chromate transmembrane transporter activity	PGN_1672
	Up

## Sheet: Unique down in wt mono
Unique genes that are down in the P. gingivalis wt compared to ΔinlJ when grown in mono-culture (i.e. genes are not also downregulated in the community but are specificly downregulated without the presence of C. albicans)
	baseMean	log2FoldChange	lfcSE	stat	pvalue	padj	gene_id	locus_tag	product_accession	symbol	description
1	28.7228	4.80887	0.517552	9.29157	1.52029e-20	3.71356e-19	gene1309	PGN_1273	BAG33792.1		probable 1,4-dihydroxy-2-naphthoate octaprenyltransferase
2	10.8649	3.3739	0.563815	5.98405	2.17652e-09	1.53361e-08	gene1308	PGN_1272	BAG33791.1		putative diaminopimelate decarboxylase
15	120.87	2.15826	0.28344	7.61451	2.64684e-14	3.08854e-13	gene2063	PGN_2009	BAG34527.1		conserved hypothetical protein
19	8320.55	1.90693	0.135789	14.0433	8.46542e-45	7.38507e-43	gene312	PGN_0300	BAG32819.1		conserved hypothetical protein
21	127.71	1.86097	0.223453	8.32824	8.20521e-17	1.31859e-15	gene1513	PGN_1464	BAG33983.1		probable HAD-superfamily subfamily IB hydrolase
23	591.329	1.77819	0.397386	4.47471	7.6514e-06	3.18577e-05	gene112	PGN_0110	BAG32629.1		hypothetical protein
26	554.805	1.76105	0.289104	6.09141	1.11923e-09	8.23469e-09	gene960	PGN_0932	BAG33451.1		probable GCN5-related N-acetyltransferase
27	401.057	1.74493	0.308744	5.65169	1.58879e-08	9.934e-08	gene1511	PGN_1462	BAG33981.1		conserved hypothetical protein
28	111.82	1.73129	0.307134	5.63694	1.73102e-08	1.07499e-07	gene337	PGN_0325	BAG32844.1		hypothetical protein
31	1607.25	1.6455	0.144815	11.3628	6.40317e-30	2.86112e-28	gene1980	PGN_1927	BAG34446.1		conserved hypothetical protein
32	2510.8	1.62888	0.134776	12.0858	1.2547e-33	6.76063e-32	gene1589	PGN_1540	BAG34059.1		putative ABC transport membrane protein
34	758.755	1.60408	0.154986	10.3498	4.19259e-25	1.39651e-23	gene997	PGN_0969	BAG33488.1		conserved hypothetical protein
35	1445.79	1.58107	0.118631	13.3277	1.59839e-40	1.2201e-38	gene961	PGN_0933	BAG33452.1		probable transcriptional regulator
41	10737.8	1.49135	0.162233	9.19264	3.83325e-20	8.56403e-19	gene552	PGN_0532	BAG33051.1		magnesium chelatase subunit I
46	40.6705	1.44438	0.402892	3.58504	0.000337021	0.000991048	gene1662	PGN_1610	BAG34129.1		conserved hypothetical protein
48	30475.5	1.42409	0.110721	12.862	7.36008e-38	4.8156e-36	gene1562	PGN_1513	BAG34032.1		conserved hypothetical protein
49	40.2989	1.42371	0.363197	3.91994	8.85716e-05	0.000291316	gene1590	PGN_1541	BAG34060.1		hypothetical protein
50	12762.9	1.42245	0.273699	5.19712	2.02401e-07	1.0779e-06	gene440	PGN_0426	BAG32945.1		conserved hypothetical protein
51	25.1345	1.41975	0.417712	3.39886	0.000676672	0.00182841	gene1989	PGN_1936	BAG34455.1		conserved hypothetical protein
52	865.057	1.39986	0.189165	7.4002	1.35978e-13	1.4568e-12	gene959	PGN_0931	BAG33450.1		conserved hypothetical protein
53	1242.82	1.39586	0.130063	10.7322	7.18638e-27	2.80116e-25	gene265	PGN_0253	BAG32772.1		conserved hypothetical protein
54	1032.35	1.38294	0.241124	5.73539	9.72861e-09	6.27564e-08	gene958	PGN_0930	BAG33449.1		hypothetical protein
59	1876.7	1.35251	0.202204	6.68884	2.2494e-11	1.89903e-10	gene1588	PGN_1539	BAG34058.1		putative ABC transport system exported protein
61	101.855	1.3177	0.319431	4.12517	3.70467e-05	0.000130018	gene1323	PGN_1287	BAG33806.1		conserved hypothetical protein
62	898.599	1.317	0.272437	4.83415	1.33716e-06	6.3136e-06	gene68	PGN_0066	BAG32585.1	traF	probable conserved transmembrane protein found in conjugate transposon TraF
63	25.9645	1.31556	0.415913	3.16306	0.00156122	0.00385986	gene1889	PGN_1836	BAG34355.1		transposase in ISPg3
68	6164.6	1.28812	0.159638	8.06902	7.08675e-16	9.98686e-15	gene551	PGN_0531	BAG33050.1		putative von Willebrand factor type A
69	5418.2	1.28122	0.181299	7.06686	1.58479e-12	1.46633e-11	gene549	PGN_0529	BAG33048.1	batA	aerotolerance-related membrane protein BatA
70	13682.5	1.27384	0.302065	4.21709	2.47472e-05	9.15895e-05	gene1152	PGN_1119	BAG33638.1		probable large conductance mechanosensitive channel protein
72	1136.07	1.26695	0.345135	3.67089	0.000241707	0.000724726	gene333	PGN_0321	BAG32840.1		conserved hypothetical protein
78	657.755	1.24865	0.143088	8.72645	2.62794e-18	4.81439e-17	gene1510	PGN_1461	BAG33980.1		putative spore maturation protein A/B
79	69.2268	1.24827	0.275755	4.52675	5.98984e-06	2.53427e-05	gene1101	PGN_1069	BAG33588.1		hypothetical protein
83	715.864	1.22845	0.344042	3.57064	0.000356115	0.00104384	gene1251	PGN_1216	BAG33735.1		transposase in ISPg1
85	1635.37	1.22396	0.182889	6.69238	2.19574e-11	1.86436e-10	gene271	PGN_0259	BAG32778.1		conserved hypothetical protein
86	230.878	1.21855	0.284782	4.27887	1.87841e-05	7.15434e-05	gene1464	PGN_1420	BAG33939.1		transposase in ISPg1
88	49.8446	1.21146	0.302626	4.00315	6.2505e-05	0.000213239	gene1436	PGN_1397	BAG33916.1		transposase in ISPg1
89	2876.58	1.2112	0.134214	9.02437	1.8074e-19	3.7204e-18	gene591	PGN_0570	BAG33089.1		putative tRNA pseudouridine synthase B
92	629.448	1.19249	0.262256	4.54705	5.44022e-06	2.32319e-05	gene1671	PGN_1619	BAG34138.1		transposase in ISPg1
93	88.3976	1.18978	0.305996	3.88823	0.00010098	0.000329172	gene1477	PGN_1433	BAG33952.1		transposase in ISPg1
94	70.7802	1.18226	0.306	3.86358	0.000111736	0.000358451	gene1103	PGN_1071	BAG33590.1		hypothetical protein
96	7978.39	1.1727	0.126864	9.24374	2.3802e-20	5.5099e-19	gene1587	PGN_1538	BAG34057.1		putative cation efflux system
97	54.9015	1.17161	0.296504	3.95142	7.7689e-05	0.000258775	gene786	PGN_0763	BAG33282.1		conserved hypothetical protein
99	12303.7	1.15951	0.163683	7.08389	1.40166e-12	1.32363e-11	gene1606	PGN_1557	BAG34076.1		conserved hypothetical protein
100	59647.8	1.15448	0.163183	7.07476	1.49705e-12	1.39928e-11	gene45	PGN_0043	BAG32562.1		putative transmembrane AAA-metalloprotease FtsH
104	21.417	1.14343	0.458262	2.49514	0.0125909	0.0249908	gene1107	PGN_1075	BAG33594.1		hypothetical protein
105	72.5302	1.14231	0.331974	3.44097	0.000579635	0.00159683	gene1102	PGN_1070	BAG33589.1		hypothetical protein
106	15.5203	1.14002	0.494279	2.30644	0.0210861	0.0388447	gene461	PGN_0442	BAG32961.1		transposase in ISPg3
107	315.445	1.13603	0.152771	7.43614	1.0367e-13	1.1238e-12	gene1982	PGN_1929	BAG34448.1		conserved hypothetical protein
109	6922.46	1.12831	0.108289	10.4195	2.02081e-25	6.8558e-24	gene1799	PGN_1746	BAG34265.1		cytochrome c nitrite reductase catalytic subunit NrfA
111	2059.22	1.11682	0.159886	6.98512	2.84618e-12	2.6071e-11	gene957	PGN_0929	BAG33448.1		conserved hypothetical protein
112	56.2356	1.11288	0.287996	3.86424	0.000111438	0.000358165	gene421	PGN_0407	BAG32926.1		hypothetical protein
113	236.366	1.11161	0.43202	2.57305	0.0100807	0.0206114	gene740	PGN_0717	BAG33236.1		conserved hypothetical protein
115	267.225	1.09369	0.243268	4.49583	6.93006e-06	2.90524e-05	gene1748	PGN_1696	BAG34215.1		conserved hypothetical protein
118	337.524	1.081	0.19939	5.42152	5.90955e-08	3.46997e-07	gene1874	PGN_1821	BAG34340.1		conserved hypothetical protein
120	6235.32	1.08005	0.134284	8.043	8.76623e-16	1.21665e-14	gene766	PGN_0743	BAG33262.1		probable FKBP-type peptidyl-prolyl cis-trans isomerase FkpA
121	173.763	1.07793	0.18882	5.70876	1.13803e-08	7.28973e-08	gene1512	PGN_1463	BAG33982.1		probable UbiA prenyltransferase
124	606.702	1.07428	0.136649	7.86159	3.79302e-15	5.03537e-14	gene1981	PGN_1928	BAG34447.1		conserved hypothetical protein
125	1001.23	1.07396	0.143457	7.48626	7.08614e-14	7.82037e-13	gene1479	PGN_1435	BAG33954.1		hypothetical protein
127	8775.85	1.06647	0.216855	4.91787	8.74892e-07	4.28557e-06	gene2047	PGN_1994	BAG34512.1		conserved hypothetical protein
128	172.277	1.06446	0.358339	2.97053	0.00297286	0.00693794	gene1324	PGN_1288	BAG33807.1		conserved hypothetical protein
129	1539.47	1.06109	0.279554	3.79564	0.000147261	0.000458813	gene1042	PGN_1012	BAG33531.1		putative 4-diphosphocytidyl-2C-methyl-D-erythritol kinase
131	24.8728	1.05192	0.402349	2.61446	0.00893683	0.0185827	gene1676	PGN_1624	BAG34143.1		conserved hypothetical protein
132	3482.2	1.05051	0.136647	7.68779	1.49693e-14	1.8042e-13	gene899	PGN_0871	BAG33390.1		conserved hypothetical protein
134	293.05	1.0473	0.282799	3.70333	0.000212788	0.000643281	gene1151	PGN_1118	BAG33637.1		transposase in ISPg1
135	326.997	1.03465	0.356164	2.90498	0.00367272	0.00835829	gene870	PGN_0842	BAG33361.1		transposase in ISPg1
136	5405.08	1.03379	0.138162	7.48243	7.29613e-14	7.95626e-13	gene2004	PGN_1951	BAG34470.1		conserved hypothetical protein
137	8963.36	1.03141	0.147727	6.98187	2.91275e-12	2.6548e-11	gene1137	PGN_1104	BAG33623.1		chorismate synthase
138	122.332	1.02944	0.3917	2.62813	0.00858557	0.0179347	gene1344	PGN_1307	BAG33826.1		hypothetical protein
139	89.8125	1.02895	0.290167	3.54606	0.000391041	0.00113712	gene1979	PGN_1926	BAG34445.1		transposase in ISPg1
140	78.9906	1.02889	0.34055	3.02126	0.00251728	0.00597365	gene1723	PGN_1671	BAG34190.1		probable chromate transport protein
141	123708	1.02854	0.19222	5.35086	8.75389e-08	4.98047e-07	gene1268	PGN_1232	BAG33751.1		thioredoxin reductase
143	49.8589	1.02281	0.312194	3.2762	0.00105213	0.00273849	gene409	PGN_0395	BAG32914.1		conserved hypothetical protein
144	59.3832	1.01898	0.286066	3.56203	0.000368005	0.00107354	gene192	PGN_0186	BAG32705.1		hypothetical protein
148	2930.47	1.01282	0.290699	3.48407	0.000493845	0.00139188	gene334	PGN_0322	BAG32841.1		conserved hypothetical protein
149	6067.8	1.00206	0.243563	4.11416	3.88584e-05	0.000136116	gene2045	PGN_1992	BAG34510.1		putative helicase
152	180.348	0.997372	0.385095	2.58994	0.00959936	0.0198264	gene1784	PGN_1732	BAG34251.1		hypothetical protein
154	86.5349	0.994842	0.261904	3.7985	0.000145577	0.000455893	gene1252	PGN_1217	BAG33736.1		hypothetical protein
155	4866.79	0.994231	0.167585	5.9327	2.97992e-09	2.03702e-08	gene566	PGN_0546	BAG33065.1		glucose-1-phosphate thymidylyltransferase
157	5818.16	0.992519	0.107401	9.24126	2.43615e-20	5.5099e-19	gene1586	PGN_1537	BAG34056.1		probable cation efflux system protein
158	80.4448	0.990728	0.443033	2.23624	0.025336	0.0457295	gene623	PGN_0601	BAG33120.1		conserved hypothetical protein
161	29.0322	0.984436	0.376588	2.61409	0.00894647	0.0185827	gene1888	PGN_1835	BAG34354.1		conserved hypothetical protein
162	86.1072	0.983415	0.328691	2.99191	0.00277238	0.0065032	gene600	PGN_0578	BAG33097.1		conserved hypothetical protein found in conjugate transposon
163	3582.86	0.983157	0.217965	4.51061	6.46417e-06	2.71614e-05	gene1457	PGN_1413	BAG33932.1		conserved hypothetical protein
164	68.3399	0.98272	0.286915	3.42512	0.000614519	0.0016803	gene336	PGN_0324	BAG32843.1		transposase in ISPg1
165	2590.88	0.973028	0.163194	5.9624	2.48567e-09	1.73807e-08	gene1994	PGN_1941	BAG34460.1		putative deoxyribose-phosphate aldolase
167	3114.07	0.96674	0.273749	3.53149	0.000413233	0.00118659	gene1742	PGN_1690	BAG34209.1		putative exported fucosidase
168	622.674	0.964072	0.22877	4.21415	2.50717e-05	9.26034e-05	gene1995	PGN_1942	BAG34461.1		hypothetical protein
169	22.8775	0.963196	0.433625	2.22127	0.0263329	0.0472496	gene1133	PGN_1101	BAG33620.1		conserved hypothetical protein
170	3185.88	0.960425	0.195508	4.91246	8.99394e-07	4.39384e-06	gene550	PGN_0530	BAG33049.1		conserved hypothetical protein
173	101.631	0.957752	0.228831	4.18542	2.84642e-05	0.000103465	gene954	PGN_0926	BAG33445.1		conserved hypothetical protein
174	51.0265	0.956701	0.329197	2.90617	0.00365885	0.00833708	gene1490	PGN_1442	BAG33961.1		transposase in ISPg1
175	22.7401	0.95573	0.395813	2.4146	0.0157526	0.0303776	gene158	PGN_0153	BAG32672.1		conserved hypothetical protein
176	35.7317	0.95452	0.365312	2.61289	0.00897811	0.0186273	gene1877	PGN_1824	BAG34343.1		hypothetical protein
178	6054.78	0.950711	0.109813	8.65758	4.81864e-18	8.57064e-17	gene717	PGN_0694	BAG33213.1	rpmH	50S ribosomal protein L34
180	1570.09	0.946298	0.193013	4.90276	9.44979e-07	4.60426e-06	gene1209	PGN_1176	BAG33695.1		putative 3-hydroxybutyryl-CoA dehydrogenase
181	53.7802	0.941924	0.354935	2.65379	0.00795922	0.0167794	gene1134	PGN_1102	BAG33621.1		hypothetical protein
184	708.479	0.929558	0.126341	7.35751	1.87369e-13	1.96009e-12	gene1508	PGN_1459	BAG33978.1		conserved hypothetical protein
185	3837.07	0.926471	0.244871	3.78351	0.000154631	0.000479329	gene1071	PGN_1040	BAG33559.1		conserved hypothetical protein
186	2826.72	0.921681	0.150522	6.12325	9.16844e-10	6.77281e-09	gene1667	PGN_1615	BAG34134.1		putative GTP-binding protein
187	556.275	0.919824	0.273001	3.36931	0.000753571	0.00202425	gene1801	PGN_1748	BAG34267.1		putative cytochrome c biogenesis protein CcsA
188	36.5021	0.918141	0.343329	2.67423	0.00749008	0.0159371	gene446	PGN_0432	BAG32951.1		conserved hypothetical protein
190	3036.7	0.915306	0.157297	5.81896	5.92163e-09	3.9164e-08	gene548	PGN_0528	BAG33047.1	batB	putative aerotolerance-related exported protein BatB
191	1237.08	0.912671	0.144267	6.32628	2.51139e-10	1.94129e-09	gene708	PGN_0686	BAG33205.1		putative iron compound ABC transporter permease protein
192	125.828	0.911544	0.216434	4.21166	2.53505e-05	9.34449e-05	gene872	PGN_0844	BAG33363.1		conserved hypothetical protein
193	1035.28	0.907187	0.132426	6.85052	7.35808e-12	6.44976e-11	gene2012	PGN_1960	BAG34478.1		CRISPR-associated protein Cas1
194	2167.92	0.902195	0.149536	6.03331	1.60637e-09	1.14956e-08	gene1468	PGN_1424	BAG33943.1		putative partial Type II restriction enzyme
195	89.7206	0.900864	0.288753	3.11985	0.00180945	0.00444955	gene1234	PGN_1199	BAG33718.1		DNA-binding protein histone-like family
198	38757.3	0.896964	0.0999431	8.97475	2.84007e-19	5.59463e-18	gene495	PGN_0476	BAG32995.1		conserved hypothetical protein
199	371.601	0.893986	0.282109	3.16893	0.00152999	0.00379289	gene1953	PGN_1900	BAG34419.1		hypothetical protein
200	587.239	0.890369	0.234153	3.8025	0.00014324	0.000449343	gene1361	PGN_1324	BAG33843.1		probable ABC transporter membrane protein
201	628.34	0.889223	0.20533	4.3307	1.48638e-05	5.75698e-05	gene1366	PGN_1329	BAG33848.1		hypothetical protein
202	30.3731	0.887374	0.365587	2.42725	0.0152136	0.0295246	gene946	PGN_0918	BAG33437.1		transposase in ISPg1
203	65.1766	0.886562	0.292182	3.03428	0.00241107	0.00574394	gene871	PGN_0843	BAG33362.1		conserved hypothetical protein
204	146.736	0.884768	0.294344	3.0059	0.00264796	0.0062353	gene1716	PGN_1664	BAG34183.1		conserved hypothetical protein
206	2075.07	0.881224	0.181486	4.85561	1.20015e-06	5.74067e-06	gene1172	PGN_1139	BAG33658.1		conserved hypothetical protein
207	2170.08	0.879849	0.303821	2.89595	0.00378012	0.00857077	gene1779	PGN_1727	BAG34246.1		transposase in ISPg1
209	4511.48	0.876542	0.118973	7.3676	1.73729e-13	1.83972e-12	gene1650	PGN_1598	BAG34117.1		probable glutamine ABC transporter
210	113.853	0.875774	0.24396	3.58982	0.000330904	0.000974624	gene1193	PGN_1160	BAG33679.1		transposase in ISPg2
211	7456.11	0.873363	0.176589	4.94574	7.58557e-07	3.72567e-06	gene263	PGN_0251	BAG32770.1		malonyl CoA-acyl carrier protein transacylase
213	709.38	0.870744	0.195141	4.46212	8.1154e-06	3.34099e-05	gene1848	PGN_1795	BAG34314.1		conserved hypothetical protein
214	1943.13	0.870554	0.143343	6.07321	1.25375e-09	9.04277e-09	gene569	PGN_0549	BAG33068.1		dTDP-glucose 4,6-dehydratase
215	1944.87	0.868618	0.102851	8.44544	3.02912e-17	5.09114e-16	gene707	PGN_0685	BAG33204.1		putative iron compound ABC transporter ATP-binding protein
216	60048.4	0.864501	0.234707	3.68333	0.000230211	0.000693663	gene247	PGN_0235	BAG32754.1		DNA-binding protein HU
220	7865.96	0.858181	0.105548	8.13069	4.26864e-16	6.20647e-15	gene1824	PGN_1771	BAG34290.1		DNA polymerase I
222	54.7272	0.849291	0.339352	2.50268	0.0123256	0.0245174	gene595	PGN_0574	BAG33093.1		conserved hypothetical protein
223	7704.76	0.849207	0.108245	7.84523	4.32163e-15	5.69584e-14	gene484	PGN_0465	BAG32984.1		GTP pyrophosphokinase
225	146.822	0.839012	0.270811	3.09815	0.00194735	0.00475039	gene560	PGN_0540	BAG33059.1		conserved hypothetical protein
226	276.507	0.838794	0.246373	3.40457	0.000662688	0.00179858	gene1872	PGN_1819	BAG34338.1		hypothetical protein
228	3438.57	0.8366	0.203597	4.1091	3.97199e-05	0.000138604	gene654	PGN_0632	BAG33151.1		conserved hypothetical protein
229	1267.77	0.834285	0.170316	4.89845	9.65946e-07	4.66916e-06	gene1208	PGN_1175	BAG33694.1		putative enoyl-CoA hydratase
230	103.087	0.826738	0.230291	3.58997	0.000330718	0.000974624	gene1987	PGN_1934	BAG34453.1		conserved hypothetical protein
231	75.4976	0.82394	0.27093	3.04116	0.00235672	0.00562177	gene962	PGN_0934	BAG33453.1		transposase in ISPg3
232	1164.23	0.823328	0.140689	5.85212	4.85344e-09	3.22156e-08	gene78	PGN_0076	BAG32595.1		putative mobilization protein TraG family
233	33.3433	0.819944	0.355063	2.30929	0.0209274	0.0386483	gene494	PGN_0475	BAG32994.1		hypothetical protein
234	50.7434	0.81565	0.370389	2.20214	0.0276551	0.0491885	gene950	PGN_0922	BAG33441.1		conserved hypothetical protein
235	243.897	0.814955	0.219607	3.71098	0.000206461	0.000627257	gene935	PGN_0907	BAG33426.1		conserved hypothetical protein
236	1083.46	0.814127	0.153668	5.29795	1.17108e-07	6.50128e-07	gene1365	PGN_1328	BAG33847.1		hypothetical protein
239	1809.85	0.805645	0.165438	4.86976	1.11731e-06	5.38662e-06	gene2109	PGN_2050	BAG34568.1		ATP-dependent helicase
241	2512.66	0.792603	0.152552	5.19561	2.04045e-07	1.08351e-06	gene860	PGN_0833	BAG33352.1	ruvA	probable Holliday junction DNA helicase RuvA
242	403.748	0.789453	0.32681	2.41563	0.015708	0.0303556	gene230	PGN_0218	BAG32737.1		transposase in ISPg1
245	343.311	0.787209	0.186167	4.2285	2.35254e-05	8.72441e-05	gene1390	PGN_1353	BAG33872.1		conserved hypothetical protein
246	3342.84	0.787108	0.166615	4.72411	2.31126e-06	1.04808e-05	gene266	PGN_0254	BAG32773.1		putative ParB chromosome partitioning protein
247	1599.35	0.783458	0.121254	6.4613	1.0381e-10	8.34122e-10	gene1179	PGN_1146	BAG33665.1		conserved hypothetical protein
248	35044.7	0.78332	0.18011	4.34911	1.36689e-05	5.35073e-05	gene360	PGN_0348	BAG32867.1	uspA	putative universal stress protein UspA
252	660.394	0.771598	0.233499	3.3045	0.000951455	0.00250801	gene240	PGN_0228	BAG32747.1		probable coenzyme F390 synthetase
254	10620.6	0.767359	0.153893	4.98631	6.15437e-07	3.04724e-06	gene1653	PGN_1601	BAG34120.1		conserved hypothetical protein with lemA family domain
255	1404.69	0.765585	0.154769	4.94662	7.55149e-07	3.71891e-06	gene1387	PGN_1350	BAG33869.1		conserved hypothetical protein
257	560.607	0.765442	0.131718	5.81124	6.20127e-09	4.0866e-08	gene1059	PGN_1029	BAG33548.1		conserved hypothetical protein
258	238.787	0.764718	0.341472	2.23948	0.0251249	0.0453932	gene947	PGN_0919	BAG33438.1		hypothetical protein
259	202.964	0.764169	0.286266	2.66944	0.00759786	0.0160916	gene1873	PGN_1820	BAG34339.1		conserved hypothetical protein
260	3502.62	0.763858	0.133074	5.74011	9.46131e-09	6.14649e-08	gene1452	PGN_1408	BAG33927.1		conserved hypothetical protein with predicted permease membrane region
262	2461.41	0.758011	0.159675	4.7472	2.06254e-06	9.44645e-06	gene1466	PGN_1422	BAG33941.1		putative partial DNA-binding protein histone-like family
263	5045.78	0.757637	0.145221	5.21713	1.81713e-07	9.84907e-07	gene1432	PGN_1393	BAG33912.1		putative DNA-binding protein HU
264	1885.95	0.757207	0.187614	4.03599	5.43719e-05	0.000186884	gene646	PGN_0624	BAG33143.1		phospho-N-acetylmuramoyl-pentapeptide-transferase
266	98.8982	0.750863	0.25986	2.88949	0.00385866	0.00872335	gene479	PGN_0460	BAG32979.1		DNA-binding protein histone-like family
268	123.843	0.747644	0.336471	2.22202	0.0262821	0.0472047	gene611	PGN_0589	BAG33108.1		conserved hypothetical protein
271	1741.93	0.741371	0.107334	6.90717	4.94419e-12	4.41842e-11	gene1492	PGN_1444	BAG33963.1		carbamoyl-phosphate synthase small subunit
272	187.694	0.740133	0.255013	2.90234	0.00370388	0.00841294	gene1224	PGN_1191	BAG33710.1		transposase in ISPg1
273	1394.36	0.739129	0.156709	4.71656	2.39864e-06	1.08234e-05	gene1560	PGN_1511	BAG34030.1		probable hemolysin
274	950.703	0.738148	0.298707	2.47114	0.0134683	0.0263892	gene1108	PGN_1076	BAG33595.1		putative DNA methylase
275	1347.87	0.737029	0.262746	2.80509	0.00503018	0.0111028	gene994	PGN_0966	BAG33485.1		partial transposase in ISPg1
276	3330.75	0.734913	0.0975125	7.53661	4.82355e-14	5.48866e-13	gene2030	PGN_1977	BAG34495.1		conserved hypothetical protein
277	285.541	0.733376	0.177275	4.13694	3.51961e-05	0.000124718	gene1509	PGN_1460	BAG33979.1		putative guanylate kinase
279	2168.34	0.730606	0.134665	5.42536	5.78388e-08	3.4071e-07	gene1753	PGN_1701	BAG34220.1		conserved hypothetical protein
281	457.068	0.720166	0.141606	5.08569	3.66293e-07	1.90639e-06	gene938	PGN_0910	BAG33429.1		conserved hypothetical protein
282	17690.4	0.717611	0.184757	3.88408	0.000102716	0.000333645	gene2141	PGN_2079	BAG34597.1		mannose-1-phosphate guanylyltransferase
283	13344.5	0.716839	0.161732	4.43226	9.32525e-06	3.77962e-05	gene665	PGN_0643	BAG33162.1		3,4-dihydroxy-2-butanone 4-phosphate synthase
285	356.755	0.71431	0.310164	2.30301	0.0212784	0.0391385	gene439	PGN_0425	BAG32944.1		partial transposase in ISPg3
286	790.701	0.710914	0.281253	2.52766	0.0114824	0.0231162	gene772	PGN_0749	BAG33268.1		transposase in ISPg1
288	1163.05	0.708415	0.116484	6.08166	1.18947e-09	8.64729e-09	gene1050	PGN_1020	BAG33539.1		probable ATP/GTP-binding transmembrane protein
289	4664.47	0.706987	0.139596	5.06454	4.09393e-07	2.1127e-06	gene504	PGN_0485	BAG33004.1		conserved hypothetical protein
290	1976.7	0.706971	0.218293	3.23863	0.00120104	0.00305139	gene1952	PGN_1899	BAG34418.1		conserved hypothetical protein
291	107.143	0.706792	0.236063	2.99408	0.00275276	0.00647377	gene984	PGN_0956	BAG33475.1		hypothetical protein
292	11358.2	0.704223	0.216558	3.25189	0.0011464	0.00294147	gene859	PGN_0832	BAG33351.1	sov	Por secretion system protein sov/gliding motility protein SprA
293	17207.6	0.700244	0.164987	4.24423	2.19341e-05	8.20068e-05	gene387	PGN_0375	BAG32894.1		phosphoribulose/uridine kinase
294	907.278	0.69911	0.125185	5.58459	2.34248e-08	1.44492e-07	gene1467	PGN_1423	BAG33942.1		putative partial DNA-binding protein histone-like family
295	6573.66	0.697906	0.116862	5.97207	2.34255e-09	1.64428e-08	gene2074	PGN_2020	BAG34538.1		UDP-3-O-[3-hydroxymyristoyl] glucosamine N-acyltransferase
297	2658.62	0.692687	0.131244	5.27785	1.30708e-07	7.19092e-07	gene1530	PGN_1481	BAG34000.1		putative polysaccharide biosynthesis protein
301	1638.24	0.683076	0.123093	5.54929	2.86838e-08	1.75748e-07	gene2040	PGN_1987	BAG34505.1		conserved hypothetical protein
303	703.455	0.681659	0.241802	2.81907	0.00481626	0.0106691	gene2010	PGN_1957	BAG34476.1		transposase in ISPg1
304	6112.39	0.680874	0.160033	4.25458	2.09444e-05	7.87889e-05	gene341	PGN_0329	BAG32848.1		conserved hypothetical protein
305	771.496	0.679972	0.148366	4.58308	4.58176e-06	1.97967e-05	gene1426	PGN_1387	BAG33906.1		putative ABC transporter permease protein
306	318.803	0.677608	0.24659	2.74791	0.00599756	0.0129955	gene613	PGN_0591	BAG33110.1		conserved hypothetical protein
307	3744.53	0.677532	0.119749	5.65796	1.53187e-08	9.6109e-08	gene485	PGN_0466	BAG32985.1		putative cardiolipin synthetase
309	3678.88	0.674803	0.210719	3.20237	0.001363	0.00342056	gene353	PGN_0341	BAG32860.1		conserved hypothetical protein
310	3129.28	0.673926	0.288355	2.33714	0.0194321	0.0363261	gene231	PGN_0219	BAG32738.1		partial transposase in ISPg1
311	2673.15	0.672846	0.109881	6.1234	9.15968e-10	6.77281e-09	gene2055	PGN_2001	BAG34519.1	porY	Por secretion system protein porY/putative sensor histidine kinase
312	1567.51	0.671299	0.202932	3.30801	0.000939626	0.00248263	gene1459	PGN_1415	BAG33934.1		DNA-binding protein histone-like family
313	1296.97	0.669488	0.155417	4.30768	1.64972e-05	6.33604e-05	gene1672	PGN_1620	BAG34139.1		hypothetical protein
315	181.521	0.668781	0.246409	2.71411	0.00664539	0.0142557	gene1210	PGN_1177	BAG33696.1		transposase in ISPg1
316	500.754	0.662049	0.233208	2.83888	0.00452726	0.0101269	gene239	PGN_0227	BAG32746.1		probable glycosyl transferase family 1
317	269.633	0.655922	0.187043	3.5068	0.000453526	0.00129207	gene614	PGN_0592	BAG33111.1	traQ	putative conserved protein found in conjugate transposon TraQ
319	4289.01	0.652919	0.128588	5.07762	3.82188e-07	1.98348e-06	gene1206	PGN_1173	BAG33692.1		putative electron transfer flavoprotein beta subunit
321	1601.31	0.648919	0.213116	3.04491	0.00232748	0.00555924	gene1800	PGN_1747	BAG34266.1		conserved hypothetical protein
322	1194.47	0.647347	0.266861	2.42578	0.0152755	0.0296134	gene1691	PGN_1639	BAG34158.1		conserved hypothetical protein
323	5454.07	0.64363	0.0975358	6.59891	4.14195e-11	3.41804e-10	gene1491	PGN_1443	BAG33962.1		carbamoyl-phosphate synthase large subunit
324	14555.8	0.642082	0.181616	3.53537	0.000407197	0.00117293	gene1826	PGN_1773	BAG34292.1		sodium/hydrogen antiporter
326	106.2	0.635211	0.226507	2.80438	0.00504141	0.0111142	gene1847	PGN_1794	BAG34313.1		conserved hypothetical protein
327	760.959	0.634533	0.160127	3.96267	7.41155e-05	0.000248226	gene956	PGN_0928	BAG33447.1		conserved hypothetical protein
329	11104.6	0.632368	0.144303	4.38221	1.1748e-05	4.64843e-05	gene503	PGN_0484	BAG33003.1		putative galactokinase
330	1386.74	0.631037	0.142536	4.42722	9.54575e-06	3.85943e-05	gene1204	PGN_1171	BAG33690.1		coenzyme A transferase beta subunit
331	9321.82	0.628119	0.150137	4.18363	2.86886e-05	0.000104074	gene2001	PGN_1948	BAG34467.1		deoxyguanosinetriphosphate triphosphohydrolase
332	4801.01	0.6269	0.103046	6.0837	1.1744e-09	8.57175e-09	gene1205	PGN_1172	BAG33691.1		acyl-CoA dehydrogenase short-chain specific
333	8223.43	0.626445	0.134757	4.64871	3.34021e-06	1.47452e-05	gene1634	PGN_1582	BAG34101.1		membrane-associated zinc metalloprotease
334	432.445	0.625794	0.180343	3.47003	0.000520408	0.00146225	gene1389	PGN_1352	BAG33871.1		conserved hypothetical protein with DUF1706 domain
337	3348.41	0.61767	0.1644	3.75711	0.000171887	0.000527466	gene2046	PGN_1993	BAG34511.1		conserved hypothetical protein
338	19678.8	0.615919	0.235242	2.61823	0.00883876	0.0184007	gene612	PGN_0590	BAG33109.1		putative Fic family protein
340	4499.73	0.610283	0.155603	3.92206	8.77969e-05	0.000289287	gene1265	PGN_1230	BAG33749.1		conserved hypothetical protein
341	211.725	0.610107	0.219203	2.78329	0.00538103	0.0117497	gene1249	PGN_1214	BAG33733.1		hypothetical protein
342	10983.9	0.608155	0.113359	5.36486	8.10103e-08	4.65238e-07	gene1538	PGN_1489	BAG34008.1		2-amino-3-ketobutyrate CoA ligase
343	15476.1	0.60607	0.220534	2.74819	0.00599247	0.0129955	gene233	PGN_0221	BAG32740.1		DNA topoisomerase III
345	347.407	0.601077	0.242077	2.483	0.0130281	0.0256916	gene187	PGN_0181	BAG32700.1		conserved hypothetical protein
346	922.65	0.600118	0.234941	2.55433	0.0106391	0.0216085	gene1363	PGN_1326	BAG33845.1		hypothetical protein
347	3554.62	0.599619	0.101536	5.9055	3.51575e-09	2.36796e-08	gene1032	PGN_1002	BAG33521.1		AMP nucleosidase
348	123291	0.597041	0.19429	3.07295	0.00211957	0.00509588	gene944	PGN_0916	BAG33435.1	dnaK	molecular chaperone DnaK
349	5189.61	0.596998	0.111168	5.37023	7.86346e-08	4.54444e-07	gene1931	PGN_1878	BAG34397.1		conserved hypothetical protein
350	854.32	0.595293	0.173609	3.42893	0.000605974	0.00165941	gene886	PGN_0858	BAG33377.1		probable ABC transporter ATP-binding protein
351	1120.6	0.593655	0.171377	3.46403	0.000532141	0.00148837	gene1680	PGN_1628	BAG34147.1		putative glycosyltransferases
352	2403.08	0.593052	0.118282	5.01386	5.3349e-07	2.69243e-06	gene1469	PGN_1425	BAG33944.1		putative partial Type II restriction enzyme
353	3374.4	0.592953	0.139752	4.2429	2.20647e-05	8.2327e-05	gene1470	PGN_1426	BAG33945.1		adenine-specific methyltransferase
354	328.927	0.592707	0.17995	3.29373	0.000988671	0.00259668	gene2011	PGN_1959	BAG34477.1		CRISPR-associated protein Cas2
356	645.361	0.59147	0.153418	3.85529	0.000115592	0.000368387	gene1525	PGN_1476	BAG33995.1		conserved hypothetical protein
357	1280.27	0.589806	0.147858	3.989	6.63529e-05	0.000225016	gene1292	PGN_1256	BAG33775.1		conserved hypothetical protein
359	1164.29	0.582926	0.134115	4.34647	1.38343e-05	5.40392e-05	gene628	PGN_0606	BAG33125.1		glucosamine-6-phosphate isomerase
360	121.105	0.581504	0.228941	2.53998	0.011086	0.0224664	gene599	PGN_0577	BAG33096.1		transposase in ISPg1
361	234.643	0.576726	0.240774	2.3953	0.0166068	0.0316254	gene615	PGN_0593	BAG33112.1	traO	putative conserved protein found in conjugate transposon TraO
364	2522.24	0.573435	0.176291	3.25277	0.00114287	0.00293651	gene1367	PGN_1330	BAG33849.1		probable branched chain amino acid ABC transporter ATP-binding protein
366	156.89	0.569789	0.241255	2.36177	0.0181877	0.0342736	gene955	PGN_0927	BAG33446.1		conserved hypothetical protein
368	4982.44	0.567608	0.175718	3.23022	0.00123695	0.00312556	gene1632	PGN_1580	BAG34099.1	rpsU	putative 30S ribosomal protein S21
369	720.108	0.566253	0.256838	2.20471	0.0274746	0.048915	gene465	PGN_0446	BAG32965.1		putative ABC transporter ATP-binding protein
370	4795.52	0.564078	0.112045	5.03437	4.79416e-07	2.4397e-06	gene407	PGN_0394	BAG32913.1	rpsT	probable 30S ribosomal protein S20
371	2525.87	0.563064	0.209991	2.68137	0.00733205	0.0156737	gene802	PGN_0778	BAG33297.1	porT	Por secretion system protein porT/sprT
372	897.333	0.5626	0.161267	3.48862	0.000485517	0.00137263	gene1561	PGN_1512	BAG34031.1		conserved hypothetical protein
374	3682.84	0.555478	0.169366	3.27974	0.00103901	0.00271537	gene1616	PGN_1567	BAG34086.1		putative DNA replication and repair protein RecF
375	11906.6	0.544567	0.167716	3.24696	0.00116644	0.00297206	gene1651	PGN_1599	BAG34118.1		conserved hypothetical protein
376	3439.38	0.543906	0.121746	4.46756	7.91177e-06	3.27258e-05	gene1811	PGN_1758	BAG34277.1		putative v-type ATPase subunit K
377	1431.26	0.541392	0.15311	3.53596	0.000406301	0.00117219	gene1427	PGN_1388	BAG33907.1		DNA ligase
379	9525.33	0.539507	0.154464	3.49276	0.000478049	0.0013557	gene262	PGN_0250	BAG32769.1		aminoacyl-histidine dipeptidase
380	1237.38	0.535235	0.130237	4.10969	3.96197e-05	0.000138518	gene2032	PGN_1979	BAG34497.1		primosomal protein N
381	2140.92	0.533773	0.123169	4.33368	1.46637e-05	5.70359e-05	gene1834	PGN_1781	BAG34300.1		putative tRNA:rRNA methyltransferase
382	10926.9	0.531688	0.156335	3.40096	0.000671507	0.00181936	gene1798	PGN_1745	BAG34264.1		putative NapC/NirT cytochrome c-type protein
383	1330.49	0.531493	0.135064	3.93513	8.31531e-05	0.000274976	gene469	PGN_0450	BAG32969.1		putative RNA polymerase sigma-70 factor ECF subfamily
388	9898.04	0.525905	0.228967	2.29686	0.0216265	0.039739	gene1424	PGN_1385	BAG33904.1		hypothetical protein
390	9116.91	0.524947	0.0963912	5.44601	5.15127e-08	3.064e-07	gene275	PGN_0263	BAG32782.1		putative Fe-S oxidoreductase
391	6949.54	0.524439	0.159741	3.28305	0.00102689	0.00268752	gene1000	PGN_0972	BAG33491.1		TPR domain protein
392	184.145	0.522242	0.226447	2.30624	0.0210974	0.0388447	gene1038	PGN_1008	BAG33527.1		partial transposase in ISPg1
393	4537.27	0.521902	0.146397	3.56498	0.000363882	0.00106321	gene1173	PGN_1140	BAG33659.1		putative orotate phosphoribosyltransferase
394	5380.14	0.521297	0.150804	3.45678	0.000546667	0.00152667	gene2042	PGN_1989	BAG34507.1		conserved hypothetical protein with NIF3 domain
395	16436.9	0.520541	0.180809	2.87895	0.00399	0.008991	gene1481	PGN_1437	BAG33956.1		conserved hypothetical protein
396	9924.14	0.520329	0.12138	4.28679	1.81277e-05	6.93319e-05	gene276	PGN_0264	BAG32783.1		signal recognition particle-docking protein
397	2235.18	0.520205	0.138636	3.75231	0.00017521	0.000535868	gene1833	PGN_1780	BAG34299.1		putative YjgF-like protein
398	940.561	0.518076	0.12332	4.20105	2.65677e-05	9.75391e-05	gene241	PGN_0229	BAG32748.1		putative DNA-binding protein histone-like family
399	1317.41	0.517127	0.1244	4.15697	3.22497e-05	0.000115619	gene545	PGN_0525	BAG33044.1	batE	probable aerotolerance-related exported protein BatE
400	8616.72	0.51119	0.10251	4.98672	6.14131e-07	3.04724e-06	gene1113	PGN_1081	BAG33600.1		conserved hypothetical protein
402	2102.98	0.501228	0.170666	2.93689	0.00331519	0.00763953	gene2150	PGN_2087	BAG34605.1		glycosyltransferase
403	6234.22	0.499233	0.150928	3.30775	0.000940474	0.00248263	gene1665	PGN_1613	BAG34132.1		ATP-dependent DNA helicase RecG
404	253.625	0.498447	0.206675	2.41174	0.0158766	0.0304883	gene1388	PGN_1351	BAG33870.1		conserved hypothetical protein
405	3223.37	0.498417	0.178793	2.78768	0.0053087	0.0116195	gene1197	PGN_1164	BAG33683.1		conserved hypothetical protein with prokaryotic DUF849 domain
406	4182.06	0.492866	0.130689	3.77128	0.000162415	0.000501761	gene285	PGN_0273	BAG32792.1		conserved hypothetical protein
407	1573.72	0.489863	0.169501	2.89002	0.00385214	0.00872325	gene5	PGN_0006	BAG32525.1		putative Na+driven multidrug efflux pump
408	1118.78	0.489307	0.193756	2.52538	0.0115572	0.0232158	gene1749	PGN_1697	BAG34216.1		conserved hypothetical protein
409	362.416	0.488752	0.215771	2.26514	0.023504	0.0427599	gene995	PGN_0967	BAG33486.1		partial transposase in ISPg1
411	9155.35	0.480895	0.107668	4.46646	7.9524e-06	3.28126e-05	gene1804	PGN_1751	BAG34270.1		DNA primase
412	571.4	0.472509	0.148663	3.17839	0.00148097	0.00368132	gene1992	PGN_1939	BAG34458.1		putative D-tyrosyl-tRNA deacylase
413	3964.6	0.471452	0.150859	3.12512	0.00177731	0.00437639	gene670	PGN_0648	BAG33167.1		conserved hypothetical protein
414	2983.9	0.469053	0.140522	3.33794	0.000844019	0.002254	gene480	PGN_0461	BAG32980.1		probable D-alanyl-D-alanine dipeptidase
415	8279.94	0.468813	0.177271	2.64461	0.0081785	0.0172219	gene118	PGN_0114	BAG32633.1		Na translocating NADH-quinone reductase subunit A
416	8489.73	0.467249	0.10555	4.4268	9.5643e-06	3.85943e-05	gene1893	PGN_1840	BAG34359.1	rplQ	50S ribosomal protein L17
417	1462.31	0.46037	0.144597	3.18381	0.00145349	0.00362285	gene393	PGN_0381	BAG32900.1		partial ROK family transcriptional repressor with glucose kinase domain
418	2112.1	0.452756	0.164819	2.74699	0.00601449	0.0130089	gene1570	PGN_1521	BAG34040.1		conserved hypothetical protein
419	8466.13	0.452686	0.109018	4.15239	3.2902e-05	0.000117498	gene1825	PGN_1772	BAG34291.1		1,4-alpha-glucan branching enzyme
420	1898.39	0.451353	0.179872	2.5093	0.012097	0.0241412	gene1505	PGN_1456	BAG33975.1		conserved hypothetical protein
422	2541.99	0.443431	0.191617	2.31415	0.0206597	0.0382588	gene1002	PGN_0973	BAG33492.1		conserved hypothetical protein
423	5264.79	0.443169	0.124305	3.56517	0.000363622	0.00106321	gene273	PGN_0261	BAG32780.1		sigma-54-dependent transcriptional regulator
424	261.13	0.435178	0.170104	2.55831	0.0105181	0.0214102	gene710	PGN_0688	BAG33207.1		conserved hypothetical protein
425	6775.37	0.433807	0.180116	2.40848	0.0160191	0.0307299	gene89	PGN_0087	BAG32606.1		conserved hypothetical protein
426	6420.88	0.432939	0.0940014	4.60566	4.11157e-06	1.78917e-05	gene1334	PGN_1298	BAG33817.1		conserved hypothetical protein
428	645.446	0.431274	0.160888	2.68059	0.00734919	0.015692	gene1740	PGN_1688	BAG34207.1		putative ribose 5-phosphate isomerase B
429	39793.2	0.428363	0.160451	2.66974	0.00759107	0.0160916	gene1809	PGN_1756	BAG34275.1		putative 2-oxoglutarate oxidoreductase gamma subunit
430	22713.2	0.421261	0.0949611	4.43614	9.15848e-06	3.72852e-05	gene1445	PGN_1401	BAG33920.1		delta-1-pyrroline-5-carboxylate dehydrogenase
431	1496.08	0.421013	0.122345	3.4412	0.000579136	0.00159683	gene26	PGN_0025	BAG32544.1		probable SpoU rRNA methylase family protein
432	276.02	0.419705	0.174483	2.40542	0.0161538	0.0308912	gene1862	PGN_1809	BAG34328.1		hypothetical protein
433	1815.85	0.414548	0.140412	2.95238	0.00315338	0.0073034	gene1282	PGN_1246	BAG33765.1		hypothetical protein
434	4196.25	0.411193	0.165762	2.48063	0.0131152	0.0258077	gene2145	PGN_2083	BAG34601.1		potassium uptake protein TrkH
435	2621.38	0.4102	0.130032	3.15461	0.00160715	0.00396805	gene2041	PGN_1988	BAG34506.1		conserved hypothetical protein
436	687.778	0.410176	0.133324	3.07653	0.00209427	0.00505494	gene1739	PGN_1687	BAG34206.1		conserved hypothetical protein
437	2821.32	0.410102	0.102817	3.98866	6.64486e-05	0.000225016	gene1493	PGN_1445	BAG33964.1		putative amidophosphoribosyltransferase
438	305.404	0.409934	0.173066	2.36865	0.0178532	0.0338582	gene1246	PGN_1211	BAG33730.1		hypothetical protein
439	4632.36	0.406337	0.179779	2.2602	0.0238089	0.0432718	gene1610	PGN_1561	BAG34080.1		conserved hypothetical protein
440	1181.52	0.402372	0.17128	2.3492	0.0188136	0.0352779	gene1957	PGN_1904	BAG34423.1	hagB	hemagglutinin protein HagB
441	5181.79	0.40208	0.118572	3.39102	0.000696333	0.00187877	gene664	PGN_0642	BAG33161.1		conserved hypothetical protein
442	10979.5	0.397289	0.157391	2.52422	0.0115956	0.0232675	gene1633	PGN_1581	BAG34100.1		DNA mismatch repair protein MutS
443	429.457	0.395979	0.164075	2.41341	0.0158041	0.0304449	gene165	PGN_0159	BAG32678.1		probable thiamin-phosphate pyrophosphorylase
444	2978.73	0.394505	0.135654	2.90818	0.00363544	0.00829406	gene853	PGN_0826	BAG33345.1		dihydrolipoamide dehydrogenase
445	1139.48	0.390326	0.148626	2.62623	0.00863369	0.0180147	gene1660	PGN_1608	BAG34127.1		neuraminidase
446	24762.7	0.390086	0.126253	3.08972	0.00200343	0.00488071	gene1796	PGN_1744	BAG34263.1		conserved hypothetical protein
447	985.58	0.390017	0.131335	2.96963	0.00298161	0.00694951	gene1591	PGN_1542	BAG34061.1		putative esterase
449	3159.94	0.388191	0.164678	2.35727	0.0184099	0.0345917	gene1396	PGN_1359	BAG33878.1		putative erythronate-4-phosphate dehydrogenase
450	6239.48	0.387845	0.118837	3.26367	0.00109979	0.00284579	gene2126	PGN_2067	BAG34585.1		TPR domain protein
451	22959	0.386918	0.126359	3.06207	0.00219815	0.00527095	gene1288	PGN_1252	BAG33771.1		iron-containing alcohol dehydrogenase
453	910.124	0.379505	0.167983	2.25919	0.0238718	0.043343	gene1046	PGN_1016	BAG33535.1		conserved hypothetical protein
454	35145.5	0.37892	0.163446	2.31833	0.0204315	0.0378852	gene347	PGN_0335	BAG32854.1		conserved hypothetical protein with Zinc carboxypeptidase domain
456	7697.58	0.373252	0.102461	3.64287	0.000269619	0.000803159	gene1149	PGN_1116	BAG33635.1		putative aminotransferase
457	8832.88	0.365904	0.12498	2.92771	0.00341471	0.00783424	gene1563	PGN_1514	BAG34033.1		conserved hypothetical protein
459	19342.8	0.347352	0.140114	2.47907	0.0131724	0.0258925	gene1447	PGN_1403	BAG33922.1		ornithine aminotransferase
461	3926.01	0.343894	0.10312	3.33488	0.000853353	0.00227561	gene1174	PGN_1141	BAG33660.1		putative amidohydrolase
463	6750.73	0.342909	0.124798	2.74772	0.00600121	0.0129955	gene1944	PGN_1891	BAG34410.1	rpmB	50S ribosomal protein L28
464	326.976	0.342677	0.150372	2.27885	0.0226757	0.041459	gene1080	PGN_1048	BAG33567.1		hypothetical protein
465	3299.85	0.337801	0.140863	2.39808	0.0164813	0.031419	gene1861	PGN_1808	BAG34327.1		conserved hypothetical protein
466	4175.48	0.334888	0.132455	2.52832	0.011461	0.0230985	gene1789	PGN_1737	BAG34256.1	recQII	ATP-dependent DNA helicase RecQ
468	2303.62	0.331722	0.123933	2.67663	0.00743664	0.0158602	gene1074	PGN_1043	BAG33562.1		conserved hypothetical protein
469	2708.99	0.327468	0.136474	2.39949	0.016418	0.0313309	gene709	PGN_0687	BAG33206.1		putative iron compound ABC transporter periplasmic iron compound-binding protein
470	12359.2	0.326829	0.104221	3.13594	0.00171307	0.00422388	gene2021	PGN_1969	BAG34487.1		putative methionyl-tRNA formyltransferase
471	2095.33	0.326071	0.115641	2.81969	0.00480693	0.0106614	gene1655	PGN_1603	BAG34122.1		aspartate carbamoyltransferase regulatory subunit
473	5164.64	0.322409	0.108141	2.98138	0.00286949	0.00671381	gene430	PGN_0416	BAG32935.1		putative type II DNA modification methyltransferase
474	6883.36	0.320262	0.113271	2.8274	0.00469271	0.0104714	gene1835	PGN_1782	BAG34301.1		DNA repair protein RecN
476	5143.32	0.306862	0.111118	2.76158	0.00575223	0.0125155	gene269	PGN_0257	BAG32776.1		putative arginine deiminase
477	6199.23	0.306119	0.124508	2.45864	0.0139465	0.0271809	gene1186	PGN_1153	BAG33672.1		UDP-N-acetylglucosamine 1-carboxyvinyltransferase
478	29199.2	0.304227	0.101188	3.00655	0.00264232	0.00623004	gene1254	PGN_1219	BAG33738.1		ribosomal large subunit pseudouridine synthase B
479	16914.2	0.298363	0.0990508	3.01223	0.00259339	0.00613043	gene728	PGN_0705	BAG33224.1		heme-binding protein FetB
480	1375.15	0.297653	0.119425	2.49239	0.0126886	0.0251575	gene1668	PGN_1616	BAG34135.1		conserved hypothetical protein
481	1223.85	0.297131	0.123025	2.4152	0.0157264	0.0303591	gene647	PGN_0625	BAG33144.1		UDP-N-acetylmuramoylalanine--D-glutamate ligase
483	6304.87	0.292069	0.128156	2.279	0.0226668	0.041459	gene2123	PGN_2064	BAG34582.1		putative peptidase M48 family
484	5657.86	0.291075	0.116126	2.50655	0.0121917	0.0243037	gene1084	PGN_1052	BAG33571.1		conserved hypothetical protein
485	6874.21	0.290617	0.130385	2.22891	0.0258197	0.0465109	gene1938	PGN_1885	BAG34404.1		conserved hypothetical protein
486	3203.43	0.285992	0.100425	2.84782	0.00440194	0.00985862	gene1213	PGN_1180	BAG33699.1		conserved hypothetical protein
487	3145.48	0.285215	0.120953	2.35806	0.0183706	0.0345533	gene971	PGN_0943	BAG33462.1		alginate O-acetyltransferase
488	26953	0.280013	0.126229	2.21829	0.0265352	0.0475195	gene1126	PGN_1094	BAG33613.1		glycine dehydrogenase
489	11118.5	0.27974	0.0934704	2.99282	0.00276412	0.00649213	gene1737	PGN_1685	BAG34204.1		NADP-dependent malate dehydrogenase
490	6687.96	0.272025	0.112473	2.41858	0.0155814	0.0301427	gene1035	PGN_1005	BAG33524.1		probable ABC transporter permease protein
491	10221	0.265556	0.112431	2.36195	0.0181792	0.0342736	gene2119	PGN_2060	BAG34578.1		histidyl-tRNA synthetase
492	4896.81	0.265337	0.112858	2.35106	0.0187198	0.035138	gene2140	PGN_2078	BAG34596.1		conserved hypothetical protein
493	5022.79	0.26233	0.117984	2.22344	0.0261863	0.0470788	gene261	PGN_0249	BAG32768.1		conserved hypothetical protein
494	4353.04	0.254428	0.0966052	2.63369	0.0084462	0.0177042	gene1552	PGN_1503	BAG34022.1		probable ferric uptake transcriptional regulator
495	2471.31	0.236446	0.0970057	2.43745	0.0147914	0.0287358	gene1031	PGN_1001	BAG33520.1		conserved hypothetical protein

[truncated: 3 more sheets: Unique up in wt mono, Downregulated GO in wt mono, Sheet4]
